# Supplementary material for: Regulatory (pan-)genome of an obligate intracellular pathogen in the PVC superphylum
Source: ISME J. 2016 Mar 8;10(9):2129–44. doi: 10.1038/ismej.2016.23 (PMC4989314; doi:10.1038/ismej.2016.23)
Supplement: Supplementary Table S1 [file ismej201623x2.xls]

## Sheet: Euo_8hpi
Table S1. The ChIP-Seq data for the 10 TFs.
Each sheet corresponds to ChIP-Seq data set of one TF and lists the peaks (binding sites) near annotated genes.
Gene	Predicted Function	Probe start	Probe end	COG	PID	Prot. Length	Gene strand	Gene start	Gene end	Probe distance	% reads	Score	N Possible associations	Possible associations
wcw_0475	Transposase and inactivated derivatives	525851	525900	COG5433L	297620715	391	0	524700	525875	0	0.0037613	7.32166	2	wcw_0475(0.0)+wcw_0476(91.0)+
wcw_0476	Acetyltransferases (the isoleucine patch superfamily)	525901	525950	-	297620716	57	1	525966	526139	41	0.0035494	6.90917	2	wcw_0476(41.0)+wcw_0475(50.0)+
wcw_1705	Predicted ATPase or kinase	1818151	1818200	COG0802R	297621918	144	0	1817721	1818155	20	0.0024369	4.74361	1	wcw_1705(20.0)+
wcw_1731	Na+/H+-dicarboxylate symporters	1851351	1851400	COG1301C	297621941	410	0	1850090	1851322	53	0.00215436	4.19363	1	wcw_1731(53.0)+
wcw_0932	DNA-binding ferritin-like protein (oxidative damage protectant)	998651	998700	COG0783P	297621162	159	0	997957	998436	239	0.00178353	3.47177	1	wcw_0932(239.0)+
wcw_1421	Transposase and inactivated derivatives	1509701	1509750	COG3677L	297621640	86	0	1509521	1509781	-56	0.00153631	2.99053	3	wcw_1421(-56.0)+wcw_1420(253.0)+wcw_1422(137.0)+
wcw_0365	Enzyme related to GTP cyclohydrolase I	407951	408000	COG2904S	297620607	267	1	407992	408795	17	0.00137738	2.68117	1	wcw_0365(17.0)+
wcw_0390	Rhs family protein	426901	426950	COG3209M	297620631	1349	1	426966	431015	41	0.00135972	2.6468	1	wcw_0390(41.0)+
wcw_0555	Transposase and inactivated derivatives	604151	604200	COG1662L	297620794	202	0	603596	604204	-29	0.00135972	2.6468	2	wcw_0555(-29.0)+wcw_0556(187.0)+
wcw_1422	hypothetical protein	1509801	1509850	-	297621641	156	1	1509862	1510332	37	0.00135972	2.6468	3	wcw_1422(37.0)+wcw_1421(44.0)+wcw_1420(353.0)+
wcw_1780	hypothetical protein	1896701	1896750	-	297621988	264	0	1895872	1896666	59	0.00130674	2.54367	1	wcw_1780(59.0)+
wcw_0666	hypothetical protein	724201	724250	-	297620903	196	1	724181	724771	-44	0.00125377	2.44055	2	wcw_0666(-44.0)+wcw_0665(269.0)+
wcw_0430	NADH dehydrogenase, FAD-containing subunit	474251	474300	COG1252C	297620671	415	0	472966	474213	62	0.00123611	2.40618	1	wcw_0430(62.0)+
wcw_1228	NAD-dependent DNA ligase (contains BRCT domain type II)	1304801	1304850	COG0272L	297621454	665	0	1302826	1304823	2	0.00120079	2.33743	1	wcw_1228(2.0)+
wcw_1884	Transposase and inactivated derivatives	2028551	2028600	-	297622091	87	1	2028526	2028789	-49	0.00118313	2.30306	2	wcw_1884(-49.0)+wcw_1885(208.0)+
wcw_1704	Predicted GTPase	1818001	1818050	COG0218R	297621917	198	0	1817128	1817724	301	0.00116547	2.26868	1	wcw_1704(301.0)+
wcw_1584	hypothetical protein	1666001	1666050	-	297621801	131	0	1665460	1665855	170	0.00109484	2.13119	1	wcw_1584(170.0)+
wcw_0474	hypothetical protein	524551	524600	-	297620714	100	0	524192	524494	81	0.00107718	2.09681	1	wcw_0474(81.0)+
wcw_0556	ATPase components of ABC transporters with duplicated ATPase domains	604051	604100	COG0488R	297620795	593	1	604362	606143	287	0.00104186	2.02806	2	wcw_0556(287.0)+wcw_0554(386.0)+
wcw_1728	hypothetical protein	1847051	1847100	-	297621938	180	1	1847058	1847600	-17	0.000971	1.89012	2	wcw_1728(-17.0)+wcw_1727(253.0)+
wcw_0222	hypothetical protein	244201	244250	-	297620466	158	1	244132	244608	-93	0.000954	1.85703	1	wcw_0222(-93.0)+
wcw_0632	Transposase and inactivated derivatives	684101	684150	COG1662L	297620869	202	0	683496	684104	21	0.000954	1.85703	2	wcw_0632(21.0)+wcw_0633(275.0)+
wcw_0721	Methionine aminopeptidase	796451	796500	COG0024J	297620957	322	0	795258	796226	249	0.000954	1.85703	1	wcw_0721(249.0)+
wcw_1420	Transposase and inactivated derivatives	1509601	1509650	COG2963L	297621639	92	0	1509194	1509472	153	0.000954	1.85703	2	wcw_1420(153.0)+wcw_1422(237.0)+
wcw_0236	hypothetical protein	258301	258350	-	297620480	344	0	257272	258306	19	0.000918	1.78696	1	wcw_0236(19.0)+
wcw_0257	hypothetical protein	289501	289550	-	297620501	324	0	288212	289186	339	0.000918	1.78696	1	wcw_0257(339.0)+
wcw_0582	Translation initiation factor 1 (IF-1)	630201	630250	COG0361J	297620821	72	1	630542	630760	317	0.000918	1.78696	1	wcw_0582(317.0)+
wcw_0739	Asp-tRNAAsn/Glu-tRNAGln amidotransferase C subunit	813451	813500	COG0721J	297620975	99	0	812783	813082	393	0.000918	1.78696	1	wcw_0739(393.0)+
wcw_1693	Transposase and inactivated derivatives	1808051	1808100	-	297621906	87	1	1808021	1808284	-54	0.000918	1.78696	2	wcw_1693(-54.0)+wcw_1694(203.0)+
wcw_1808	Transposase and inactivated derivatives	1925851	1925900	COG2801L	297622016	290	0	1924883	1925755	120	0.000918	1.78696	2	wcw_1808(120.0)+wcw_1810(218.0)+
wcw_0158	hypothetical protein	168601	168650	COG4285S	297620402	303	1	168689	169600	64	0.000901	1.75386	1	wcw_0158(64.0)+
wcw_0202	FOG: TPR repeat	222401	222450	COG1729S	297620446	890	0	219700	222372	53	0.000901	1.75386	2	wcw_0202(53.0)+wcw_0203(120.0)+
wcw_1393	Predicted methyltransferases	1484351	1484400	COG0313R	297621612	271	1	1484578	1485393	203	0.000901	1.75386	1	wcw_1393(203.0)+
wcw_1792	hypothetical protein	1908951	1909000	-	297622000	474	1	1909302	1910726	327	0.000901	1.75386	1	wcw_1792(327.0)+
wcw_0314	Undecaprenyl pyrophosphate synthase	350001	350050	COG0020I	297620558	258	0	348980	349756	269	0.000865	1.68379	1	wcw_0314(269.0)+
wcw_0626	Transposase and inactivated derivatives	679901	679950	COG2801L	297620863	280	0	678969	679811	114	0.000865	1.68379	1	wcw_0626(114.0)+
wcw_0174	Rhs family protein	191551	191600	COG3209M	297620418	1639	1	191630	196549	55	0.000848	1.6507	1	wcw_0174(55.0)+
wcw_0324	Hydrolases of the alpha/beta superfamily	358751	358800	COG1075R	297620567	331	1	358774	359769	-1	0.000848	1.6507	1	wcw_0324(-1.0)+
wcw_0592	DNA-directed RNA polymerase, beta subunit/140 kD subunit	635551	635600	COG0085K	297620829	1256	1	635583	639353	8	0.00083	1.61566	1	wcw_0592(8.0)+
wcw_0997	2-oxoglutarate dehydrogenase complex, dehydrogenase (E1) component, and related enzymes	1071351	1071400	COG0567C	297621226	904	1	1071403	1074117	28	0.00083	1.61566	1	wcw_0997(28.0)+
wcw_1694	Integrase	1808101	1808150	COG2801L	297621907	290	1	1808278	1809150	153	0.00083	1.61566	1	wcw_1694(153.0)+
wcw_0022	adenylosuccinate lyase	17651	17700	COG0015F	297620268	468	0	16291	17697	-22	0.000812	1.58062	1	wcw_0022(-22.0)+
wcw_0292	ABC-type dipeptide/oligopeptide/nickel transport system, ATPase component	329051	329100	COG0444EP	297620536	332	1	329368	330366	293	0.000812	1.58062	1	wcw_0292(293.0)+
wcw_0062	hypothetical protein	68151	68200	-	297620307	31	1	68120	68215	-55	0.000795	1.54753	2	wcw_0062(-55.0)+wcw_0061(88.0)+
wcw_0546	Transposase	597051	597100	COG2963L	297620785	92	0	596856	597134	-59	0.000795	1.54753	3	wcw_0546(-59.0)+wcw_0545(216.0)+wcw_0547(230.0)+
wcw_1014	Thymidylate kinase	1094751	1094800	COG0125F	297621242	199	1	1094823	1095422	48	0.000795	1.54753	1	wcw_1014(48.0)+
wcw_0665	transcriptional regulator	724301	724350	COG1396K	297620902	76	0	723726	723956	369	0.000777	1.51249	1	wcw_0665(369.0)+
wcw_1933	Ribosomal protein S2	2077101	2077150	COG0052J	297622137	290	1	2077158	2078030	33	0.000777	1.51249	2	wcw_1933(33.0)+wcw_1931(196.0)+
wcw_0634	Transposase and inactivated derivatives	686351	686400	COG3328L	297620871	417	0	685192	686445	-70	0.000759	1.47745	3	wcw_0634(-70.0)+wcw_0635(144.0)+wcw_0636(306.0)+
wcw_1263	Amino acid transporters	1339701	1339750	COG0531E	297621484	471	1	1339789	1341204	64	0.000759	1.47745	2	wcw_1263(64.0)+wcw_1262(138.0)+
wcw_1696	hypothetical protein	1810101	1810150	-	297621909	43	0	1809632	1809763	362	0.000759	1.47745	1	wcw_1696(362.0)+
wcw_0028	FKBP-type peptidyl-prolyl cis-trans isomerases 1	25701	25750	COG0545O	297620274	304	1	25865	26779	140	0.000742	1.44436	1	wcw_0028(140.0)+
wcw_1096	hypothetical protein	1177951	1178000	-	297621322	31	1	1177912	1178007	-63	0.000742	1.44436	2	wcw_1096(-63.0)+wcw_1098(176.0)+
wcw_1924	secreted protein	2068851	2068900	-	297622130	224	1	2068863	2069537	-12	0.000742	1.44436	1	wcw_1924(-12.0)+
wcw_0216	2-polyprenylphenol hydroxylase and related flavodoxin oxidoreductases	238501	238550	COG2871C	297620460	430	1	238571	239863	46	0.000724	1.40932	2	wcw_0216(46.0)+wcw_0215(106.0)+
wcw_0243	hypothetical protein	267801	267850	-	297620487	44	1	268006	268140	181	0.000724	1.40932	2	wcw_0243(181.0)+wcw_0244(365.0)+
wcw_0630	Rhs family protein	681901	681950	COG3209M	297620867	377	1	682238	683371	313	0.000724	1.40932	1	wcw_0630(313.0)+
wcw_0951	hypothetical protein	1020401	1020450	-	297621181	105	0	1020110	1020427	-2	0.000724	1.40932	2	wcw_0951(-2.0)+wcw_0950(384.0)+
wcw_1976	Uncharacterized protein conserved in bacteria	2113051	2113100	COG2849S	297622178	426	1	2113345	2114625	270	0.000724	1.40932	1	wcw_1976(270.0)+
wcw_0323	Lysine 2,3-aminomutase	357851	357900	COG1509E	297620566	327	1	357791	358774	-84	0.000706	1.37428	1	wcw_0323(-84.0)+
wcw_0723	Uncharacterized protein conserved in bacteria	796551	796600	COG4365S	297620959	496	1	796910	798400	335	0.000706	1.37428	2	wcw_0723(335.0)+wcw_0721(349.0)+
wcw_1066	Transposase	1149601	1149650	COG3677L	297621294	63	1	1149785	1149976	160	0.000706	1.37428	2	wcw_1066(160.0)+wcw_1067(366.0)+
wcw_1262	Inorganic pyrophosphatase	1339651	1339700	COG3808C	297621483	695	0	1337500	1339587	88	0.000706	1.37428	2	wcw_1262(88.0)+wcw_1263(114.0)+
wcw_1315	hypothetical protein	1410801	1410850	-	297621536	373	0	1409802	1410923	-98	0.000706	1.37428	1	wcw_1315(-98.0)+
wcw_1460	hypothetical protein	1549101	1549150	-	297621678	403	1	1549211	1550422	86	0.000706	1.37428	1	wcw_1460(86.0)+
wcw_0659	Transposase and inactivated derivatives	719301	719350	COG2963L	297620896	92	0	719127	719405	-80	0.000689	1.34119	3	wcw_0659(-80.0)+wcw_0658(195.0)+wcw_0660(199.0)+
wcw_0685	ATP-dependent Zn proteases	745701	745750	COG0465O	297620921	920	1	745677	748439	-48	0.000689	1.34119	1	wcw_0685(-48.0)+
wcw_0933	hypothetical protein	998351	998400	-	297621163	401	1	998417	999622	42	0.000689	1.34119	2	wcw_0933(42.0)+wcw_0932(-61.0)+
wcw_0446	Acyl-CoA dehydrogenases	493951	494000	COG1960I	297620687	563	1	493988	495679	13	0.000671	1.30615	1	wcw_0446(13.0)+
wcw_1639	Thiamine pyrophosphate-requiring enzymes	1739151	1739200	COG3961GHR	297621853	558	1	1739165	1740841	-10	0.000671	1.30615	1	wcw_1639(-10.0)+
wcw_1767	Coproporphyrinogen III oxidase	1885551	1885600	COG0408H	297621977	269	0	1884422	1885231	344	0.000671	1.30615	1	wcw_1767(344.0)+
wcw_1809	Transposase and inactivated derivatives	1925901	1925950	-	297622017	87	0	1925749	1926012	-87	0.000671	1.30615	3	wcw_1809(-87.0)+wcw_1808(170.0)+wcw_1810(168.0)+
wcw_0059	hypothetical protein	63001	63050	-	297620304	374	1	63080	64204	55	0.000653	1.27111	1	wcw_0059(55.0)+
wcw_0554	Insertion element IS1 protein InsB, Transposase	604001	604050	COG1662L	297620793	71	0	603474	603689	336	0.000653	1.27111	2	wcw_0554(336.0)+wcw_0556(337.0)+
wcw_1025	Thiamine pyrophosphate-requiring enzymes	1105601	1105650	COG1165H	297621253	327	1	1105986	1106969	361	0.000653	1.27111	1	wcw_1025(361.0)+
wcw_1130	hypothetical protein	1206351	1206400	-	297621356	261	1	1206516	1207301	141	0.000653	1.27111	1	wcw_1130(141.0)+
wcw_1334	Tyrosyl-tRNA synthetase	1431201	1431250	COG0162J	297621555	427	0	1429567	1430850	375	0.000653	1.27111	1	wcw_1334(375.0)+
wcw_1561	Type IIA topoisomerase (DNA gyrase/topo II, topoisomerase IV), A subunit	1635551	1635600	COG0188L	297621778	633	0	1633416	1635317	258	0.000653	1.27111	1	wcw_1561(258.0)+
wcw_0361	ABC-type multidrug transport system, ATPase and permease components	401301	401350	COG1132V	297620603	600	1	401347	403149	22	0.000636	1.23802	1	wcw_0361(22.0)+
wcw_0892	Aconitase A	958851	958900	COG1048C	297621123	952	1	958847	961705	-28	0.000636	1.23802	2	wcw_0892(-28.0)+wcw_0891(107.0)+
wcw_1013	hypothetical protein	1094701	1094750	-	297621241	53	1	1094660	1094821	-65	0.000636	1.23802	2	wcw_1013(-65.0)+wcw_1014(98.0)+
wcw_1098	ABC-type spermidine/putrescine transport systems, ATPase components	1178001	1178050	COG1125E	297621324	254	1	1178151	1178915	126	0.000636	1.23802	1	wcw_1098(126.0)+
wcw_1418	Transposase	1508151	1508200	COG1662L	297621637	116	0	1507890	1508240	-65	0.000636	1.23802	2	wcw_1418(-65.0)+wcw_1417(192.0)+
wcw_1655	AICAR transformylase/IMP cyclohydrolase PurH (only IMP cyclohydrolase domain in Aful)	1766251	1766300	COG0138F	297621869	549	1	1766383	1768032	108	0.000636	1.23802	1	wcw_1655(108.0)+
wcw_1931	Cell division protein FtsI/penicillin-binding protein 2	2077301	2077350	COG0768M	297622136	1119	0	2073570	2076929	396	0.000636	1.23802	1	wcw_1931(396.0)+
wcw_0097	hypothetical protein	101601	101650	-	297620341	190	0	101061	101633	-8	0.000618	1.20298	1	wcw_0097(-8.0)+
wcw_0363	hypothetical protein	407251	407300	COG1724N	297620605	703	0	404857	406968	307	0.000618	1.20298	1	wcw_0363(307.0)+
wcw_0631	Transposase	683951	684000	COG1662L	297620868	71	0	683374	683589	386	0.000618	1.20298	1	wcw_0631(386.0)+
wcw_0655	Catalase	713601	713650	COG0753P	297620892	484	1	713696	715150	71	0.000618	1.20298	2	wcw_0655(71.0)+wcw_0654(122.0)+
wcw_1020	hypothetical protein	1099501	1099550	COG1484L	297621248	68	0	1099284	1099490	35	0.000618	1.20298	2	wcw_1020(35.0)+wcw_1019(248.0)+
wcw_1086	hypothetical protein	1170801	1170850	-	297621312	849	0	1168316	1170865	-40	0.000618	1.20298	1	wcw_1086(-40.0)+
wcw_1215	Outer membrane protein	1287751	1287800	COG0729M	297621441	579	1	1287765	1289504	-10	0.000618	1.20298	2	wcw_1215(-10.0)+wcw_1214(142.0)+
wcw_1515	tRNA and rRNA cytosine-C5-methylases	1592351	1592400	COG0144J	297621733	393	1	1592693	1593874	318	0.000618	1.20298	1	wcw_1515(318.0)+
wcw_1652	hypothetical protein	1762751	1762800	COG0111HE	297621866	335	1	1762685	1763692	-90	0.000618	1.20298	2	wcw_1652(-90.0)+wcw_1651(202.0)+
wcw_1687	Uncharacterized membrane-associated protein	1802251	1802300	COG0586S	297621900	212	1	1802262	1802900	-13	0.000618	1.20298	2	wcw_1687(-13.0)+wcw_1686(83.0)+
wcw_1707	Glutamate dehydrogenase/leucine dehydrogenase	1818551	1818600	COG0334E	297621920	369	1	1818956	1820065	381	0.000618	1.20298	1	wcw_1707(381.0)+
wcw_1875	Transposase	2015851	2015900	-	297622082	59	1	2016267	2016446	392	0.000618	1.20298	1	wcw_1875(392.0)+
wcw_0057	Lactate dehydrogenase and related dehydrogenases	59901	59950	COG0111HE	297620302	407	1	59929	61152	4	0.0006	1.16795	1	wcw_0057(4.0)+
wcw_0215	Molecular chaperone, HSP90 family	238351	238400	COG0326O	297620459	613	0	236578	238419	-44	0.0006	1.16795	2	wcw_0215(-44.0)+wcw_0216(196.0)+
wcw_0399	hypothetical protein	442501	442550	-	297620640	160	0	442002	442484	41	0.0006	1.16795	1	wcw_0399(41.0)+
wcw_0480	Nitric oxide reductase large subunit	527701	527750	COG3256P	297620720	763	1	527826	530117	101	0.0006	1.16795	1	wcw_0480(101.0)+
wcw_0544	Integrase	595301	595350	-	297620783	148	1	595487	595933	162	0.0006	1.16795	1	wcw_0544(162.0)+
wcw_0667	HNH endonuclease	724401	724450	COG1403V	297620904	96	1	724799	725089	374	0.0006	1.16795	1	wcw_0667(374.0)+
wcw_1091	Transposase	1175751	1175800	COG5433L	297621317	391	0	1174659	1175834	-59	0.0006	1.16795	2	wcw_1091(-59.0)+wcw_1092(359.0)+
wcw_1768	Uncharacterized conserved protein	1885601	1885650	COG2606S	297621978	156	0	1885228	1885698	-73	0.0006	1.16795	2	wcw_1768(-73.0)+wcw_1767(394.0)+
wcw_1975	hypothetical protein	2112751	2112800	-	297622177	206	1	2112722	2113342	-53	0.0006	1.16795	1	wcw_1975(-53.0)+
wcw_0040	hypothetical protein	46301	46350	-	297620286	340	0	44920	45942	383	0.000583	1.13485	1	wcw_0040(383.0)+
wcw_0065	hypothetical protein	72201	72250	-	297620310	356	0	70885	71955	270	0.000583	1.13485	1	wcw_0065(270.0)+
wcw_0187	hypothetical protein	204951	205000	-	297620431	295	0	204056	204943	32	0.000583	1.13485	2	wcw_0187(32.0)+wcw_0188(98.0)+
wcw_0188	Predicted alternative thymidylate synthase	205001	205050	COG1351F	297620432	546	1	205073	206713	48	0.000583	1.13485	2	wcw_0188(48.0)+wcw_0187(82.0)+
wcw_0234	alanyl-tRNA synthetase	257151	257200	COG0013J	297620478	870	0	254339	256951	224	0.000583	1.13485	1	wcw_0234(224.0)+
wcw_0273	hypothetical protein	310101	310150	COG3247S	297620517	170	1	310151	310663	26	0.000583	1.13485	1	wcw_0273(26.0)+
wcw_0514	Zn-dependent alcohol dehydrogenases	565751	565800	COG1064R	297620754	360	0	564745	565827	-52	0.000583	1.13485	2	wcw_0514(-52.0)+wcw_0515(158.0)+
wcw_0526	hypothetical protein	580101	580150	-	297620766	229	0	579071	579760	365	0.000583	1.13485	1	wcw_0526(365.0)+
wcw_0678	Zn-dependent carboxypeptidase	738001	738050	COG2317E	297620914	517	0	736430	737983	42	0.000583	1.13485	1	wcw_0678(42.0)+
wcw_1023	Rhs family protein	1105851	1105900	COG3209M	297621251	1641	0	1100904	1105829	46	0.000583	1.13485	2	wcw_1023(46.0)+wcw_1025(111.0)+
wcw_1151	Cation transport ATPase	1232401	1232450	COG2217P	297621377	778	0	1230145	1232481	-56	0.000583	1.13485	2	wcw_1151(-56.0)+wcw_1152(125.0)+
wcw_1184	hypothetical protein	1258351	1258400	COG4956R	297621410	368	1	1258694	1259800	319	0.000583	1.13485	1	wcw_1184(319.0)+
wcw_1221	ABC-type sugar transport systems, ATPase components	1297001	1297050	COG1127Q	297621447	252	1	1297327	1298085	302	0.000583	1.13485	1	wcw_1221(302.0)+
wcw_1703	DNA polymerase III, epsilon subunit and related 3'-5' exonucleases	1817201	1817250	COG2176L	297621916	249	0	1816382	1817131	94	0.000583	1.13485	1	wcw_1703(94.0)+
wcw_1811	hypothetical protein	1927551	1927600	-	297622019	603	1	1927475	1929286	-100	0.000583	1.13485	1	wcw_1811(-100.0)+
wcw_1817	outer membrane factor (OMF) family efflux porin	1943851	1943900	COG1538MU	297622025	483	0	1942405	1943856	19	0.000583	1.13485	2	wcw_1817(19.0)+wcw_1818(160.0)+
wcw_1818	Membrane protein involved in the export of O- antigen and teichoic acid	1943951	1944000	COG2244R	297622026	432	1	1944035	1945333	60	0.000583	1.13485	2	wcw_1818(60.0)+wcw_1817(119.0)+
wcw_1863	Predicted GTPases	2005101	2005150	COG1162R	297622070	391	0	2003596	2004771	354	0.000583	1.13485	1	wcw_1863(354.0)+
wcw_0051	Transposase	55951	56000	-	297620296	95	0	55771	56058	-83	0.000565	1.09981	2	wcw_0051(-83.0)+wcw_0052(221.0)+
wcw_0061	Periplasmic protein involved in polysaccharide export	68201	68250	COG1596M	297620306	348	0	67041	68087	138	0.000565	1.09981	1	wcw_0061(138.0)+
wcw_0093	Flagellar biosynthesis pathway, component FliP	98701	98750	COG4790U	297620337	296	0	97481	98371	354	0.000565	1.09981	1	wcw_0093(354.0)+
wcw_0130	Permeases of the drug/metabolite transporter (DMT) superfamily	136551	136600	COG2510S	297620374	304	1	136536	137450	-39	0.000565	1.09981	1	wcw_0130(-39.0)+
wcw_0255	hypothetical protein	287051	287100	-	297620499	141	1	287008	287433	-67	0.000565	1.09981	2	wcw_0255(-67.0)+wcw_0256(355.0)+
wcw_0437	1,4-alpha-glucan branching enzyme	486351	486400	COG0296G	297620678	1463	0	482075	486466	-91	0.000565	1.09981	1	wcw_0437(-91.0)+
wcw_0594	hypothetical protein	643601	643650	-	297620831	521	1	643832	645397	207	0.000565	1.09981	1	wcw_0594(207.0)+
wcw_0596	Transaldolase	647851	647900	COG0176G	297620833	315	0	646852	647799	76	0.000565	1.09981	1	wcw_0596(76.0)+
wcw_1261	Di- and tricarboxylate transporters	1335951	1336000	COG0471P	297621482	475	1	1336030	1337457	55	0.000565	1.09981	1	wcw_1261(55.0)+
wcw_1283	Pyruvate kinase	1366551	1366600	COG0469G	297621504	602	0	1364578	1366386	189	0.000565	1.09981	1	wcw_1283(189.0)+
wcw_1339	Phosphotransferase system, HPr-related proteins	1433651	1433700	COG1925G	297621560	99	0	1433316	1433615	60	0.000565	1.09981	3	wcw_1339(60.0)+wcw_1340(-91.0)+wcw_1341(76.0)+
wcw_1394	long-chain fatty acid transport protein	1485351	1485400	COG2067I	297621613	418	1	1485430	1486686	55	0.000565	1.09981	1	wcw_1394(55.0)+
wcw_1417	Transposase and inactivated derivatives	1508051	1508100	COG1662L	297621636	71	0	1507768	1507983	92	0.000565	1.09981	1	wcw_1417(92.0)+
wcw_1893	hypothetical protein	2035851	2035900	-	297622099	653	0	2033919	2035880	-5	0.000565	1.09981	1	wcw_1893(-5.0)+
wcw_1900	Transposase and inactivated derivatives	2044101	2044150	COG4584L	297622106	118	0	2043513	2043869	256	0.000565	1.09981	2	wcw_1900(256.0)+wcw_1902(388.0)+
wcw_0052	hypothetical protein	55801	55850	-	297620297	281	1	56196	57041	371	0.000547	1.06478	1	wcw_0052(371.0)+
wcw_0082	Uncharacterized N-terminal domain of the transcription elongation factor GreA	88901	88950	COG1747S	297620326	721	0	86798	88963	-38	0.000547	1.06478	3	wcw_0082(-38.0)+wcw_0083(120.0)+wcw_0084(332.0)+
wcw_0083	hypothetical protein	89051	89100	-	297620327	39	1	89045	89164	-30	0.000547	1.06478	3	wcw_0083(-30.0)+wcw_0082(112.0)+wcw_0084(182.0)+
wcw_0494	Membrane-associated phospholipid phosphatase	545901	545950	COG3907R	297620734	223	0	544989	545660	265	0.000547	1.06478	1	wcw_0494(265.0)+
wcw_0545	Transposase and inactivated derivatives	597001	597050	COG2801L	297620784	253	0	596098	596859	166	0.000547	1.06478	2	wcw_0545(166.0)+wcw_0547(280.0)+
wcw_0618	hypothetical protein	670401	670450	-	297620855	83	0	670009	670260	165	0.000547	1.06478	1	wcw_0618(165.0)+
wcw_0627	Transposase and inactivated derivatives	680001	680050	-	297620864	87	0	679835	680098	-73	0.000547	1.06478	2	wcw_0627(-73.0)+wcw_0626(214.0)+
wcw_0654	Methylated DNA-protein cysteine methyltransferase	713551	713600	COG0350L	297620891	202	0	712895	713503	72	0.000547	1.06478	2	wcw_0654(72.0)+wcw_0655(121.0)+
wcw_0688	Ribosomal protein S15P/S13E	752101	752150	COG0184J	297620924	89	0	751926	752195	-70	0.000547	1.06478	2	wcw_0688(-70.0)+wcw_0687(373.0)+
wcw_0984	hypothetical protein	1054801	1054850	-	297621213	155	0	1054399	1054866	-41	0.000547	1.06478	2	wcw_0984(-41.0)+wcw_0985(219.0)+
wcw_1030	Acyl-coenzyme A synthetases/AMP-(fatty) acid ligases	1109701	1109750	COG0318IQ	297621258	362	1	1110103	1111191	378	0.000547	1.06478	1	wcw_1030(378.0)+
wcw_1102	hypothetical protein	1182401	1182450	COG2259S	297621328	150	0	1182071	1182523	-98	0.000547	1.06478	2	wcw_1102(-98.0)+wcw_1103(306.0)+
wcw_1651	Ribosomal protein L21	1762901	1762950	COG0261J	297621865	127	0	1762190	1762573	352	0.000547	1.06478	1	wcw_1651(352.0)+
wcw_1697	Fe2+/Zn2+ uptake regulation proteins	1809851	1809900	COG0735P	297621910	126	1	1809855	1810235	-20	0.000547	1.06478	3	wcw_1697(-20.0)+wcw_1696(112.0)+wcw_1695(258.0)+
wcw_1735	hypothetical protein	1855101	1855150	-	297621945	412	1	1855446	1856684	321	0.000547	1.06478	1	wcw_1735(321.0)+
wcw_1764	Zn-dependent hydrolases, including glyoxylases	1881101	1881150	COG0491R	297621974	462	1	1881183	1882571	58	0.000547	1.06478	3	wcw_1764(58.0)+wcw_1763(78.0)+wcw_1762(386.0)+
wcw_1807	hypothetical protein	1925001	1925050	-	297622015	31	0	1924791	1924886	139	0.000547	1.06478	1	wcw_1807(139.0)+
wcw_1821	Glycosyltransferase	1945951	1946000	COG0438M	297622029	413	1	1946040	1947281	65	0.000547	1.06478	1	wcw_1821(65.0)+
wcw_1897	Transposase and inactivated derivatives	2042701	2042750	COG2801L	297622103	253	0	2041876	2042637	88	0.000547	1.06478	1	wcw_1897(88.0)+
wcw_1916	hypothetical protein	2061001	2061050	-	297622122	142	1	2060981	2061409	-44	0.000547	1.06478	3	wcw_1916(-44.0)+wcw_1915(177.0)+wcw_1917(394.0)+
wcw_1951	hypothetical protein	2093551	2093600	-	297622153	338	1	2093492	2094508	-83	0.000547	1.06478	1	wcw_1951(-83.0)+
wcw_0023	Virulence plasmid protein pGP6-D-related protein	18501	18550	-	297620269	249	0	17682	18431	94	0.00053	1.03168	1	wcw_0023(94.0)+
wcw_0100	Pyruvate/2-oxoglutarate dehydrogenase complex, dihydrolipoamide dehydrogenase (E3) component, and related enzymes	105001	105050	COG1249C	297620344	472	0	103565	104983	42	0.00053	1.03168	2	wcw_0100(42.0)+wcw_0101(183.0)+
wcw_0203	Histone H1-like protein Hc1	222451	222500	-	297620447	146	1	222545	222985	70	0.00053	1.03168	2	wcw_0203(70.0)+wcw_0202(103.0)+
wcw_0237	alkylphosphonate utilization protein PhnA	258551	258600	COG2824P	297620481	113	0	258325	258666	-91	0.00053	1.03168	2	wcw_0237(-91.0)+wcw_0236(269.0)+
wcw_0332	Ribonucleotide reductase, alpha subunit	368201	368250	COG0209F	297620575	671	1	368424	370439	199	0.00053	1.03168	1	wcw_0332(199.0)+
wcw_0658	Transposase and inactivated derivatives	719251	719300	COG2801L	297620895	253	0	718369	719130	145	0.00053	1.03168	2	wcw_0658(145.0)+wcw_0660(249.0)+
wcw_0740	hypothetical protein	813151	813200	-	297620976	612	1	813193	815031	18	0.00053	1.03168	3	wcw_0740(18.0)+wcw_0739(93.0)+wcw_0738(395.0)+
wcw_1214	Glutamate-1-semialdehyde aminotransferase	1287601	1287650	COG0001H	297621440	429	0	1286344	1287633	-8	0.00053	1.03168	2	wcw_1214(-8.0)+wcw_1215(140.0)+
wcw_1341	Oligoendopeptidase F	1433701	1433750	COG1164E	297621562	602	1	1433751	1435559	26	0.00053	1.03168	2	wcw_1341(26.0)+wcw_1339(110.0)+
wcw_1580	hypothetical protein	1659451	1659500	COG2604S	297621797	625	0	1657210	1659087	388	0.00053	1.03168	1	wcw_1580(388.0)+
wcw_1664	hypothetical protein	1776051	1776100	-	297621877	163	0	1775260	1775751	324	0.00053	1.03168	1	wcw_1664(324.0)+
wcw_1800	SAM-dependent methyltransferases	1917551	1917600	-	297622008	252	1	1917475	1918233	-100	0.00053	1.03168	2	wcw_1800(-100.0)+wcw_1799(273.0)+
wcw_1853	Histone acetyltransferase HPA2 and related acetyltransferases	1990951	1991000	COG2153R	297622061	175	1	1990941	1991468	-34	0.00053	1.03168	1	wcw_1853(-34.0)+
wcw_1977	5-formyltetrahydrofolate cyclo-ligase	2114551	2114600	COG0212H	297622179	178	1	2114622	2115158	47	0.00053	1.03168	1	wcw_1977(47.0)+

## Sheet: Euo_72hpi
Gene	PID	% reads	predicted function	synonym	Probe start	Probe end	COG	PID	Prot. Length	Gene strand	Gene start	Gene end	Probe distance	% reads	Score	N Possible associations	Possible associations
wcw_1705	297621918	0.0550281	Predicted ATPase or kinase		1818101	1818150	COG0802R	297621918	144	0	1817721	1818155	-30	0.0550281	4.88272	1	wcw_1705(-30.0)+
wcw_0365	297620607	0.043409	Enzyme related to GTP cyclohydrolase I	queF	407951	408000	COG2904S	297620607	267	1	407992	408795	17	0.043409	3.85175	1	wcw_0365(17.0)+
wcw_0390	297620631	0.0432262	Rhs family protein	rhs9	426901	426950	COG3209M	297620631	1349	1	426966	431015	41	0.0432262	3.83552	1	wcw_0390(41.0)+
wcw_0430	297620671	0.0427184	NADH dehydrogenase, FAD-containing subunit	ndh	474201	474250	COG1252C	297620671	415	0	472966	474213	12	0.0427184	3.79046	1	wcw_0430(12.0)+
wcw_1731	297621941	0.0415402	Na+/H+-dicarboxylate symporters	gltT	1851401	1851450	COG1301C	297621941	410	0	1850090	1851322	103	0.0415402	3.68592	1	wcw_1731(103.0)+
wcw_1704	297621917	0.0389401	Predicted GTPase	engB	1818001	1818050	COG0218R	297621917	198	0	1817128	1817724	301	0.0389401	3.45522	1	wcw_1704(301.0)+
wcw_0666	297620903	0.0378026	hp		724201	724250	-	297620903	196	1	724181	724771	-44	0.0378026	3.35428	2	wcw_0666(-44.0)+wcw_0665(269.0)+
wcw_1228	297621454	0.0329681	NAD-dependent DNA ligase (contains BRCT domain type II)	ligA	1304801	1304850	COG0272L	297621454	665	0	1302826	1304823	2	0.0329681	2.92531	1	wcw_1228(2.0)+
wcw_0932	297621162	0.0294336	DNA-binding ferritin-like protein (oxidative damage protectant)	dps	998651	998700	COG0783P	297621162	159	0	997957	998436	239	0.0294336	2.61169	1	wcw_0932(239.0)+
wcw_0474	297620714	0.0289664	hp		524601	524650	-	297620714	100	0	524192	524494	131	0.0289664	2.57023	1	wcw_0474(131.0)+
wcw_0665	297620902	0.0269757	transcriptional regulator		724301	724350	COG1396K	297620902	76	0	723726	723956	369	0.0269757	2.3936	1	wcw_0665(369.0)+
wcw_1421	297621640	0.0255945	transposase and inactivated derivatives		1509701	1509750	COG3677L	297621640	86	0	1509521	1509781	-56	0.0255945	2.27103	3	wcw_1421(-56.0)+wcw_1420(253.0)+wcw_1422(137.0)+
wcw_1584	297621801	0.0254116	hp		1665951	1666000	-	297621801	131	0	1665460	1665855	120	0.0254116	2.25481	1	wcw_1584(120.0)+
wcw_1422	297621641	0.0225069	hp		1509651	1509700	-	297621641	156	1	1509862	1510332	187	0.0225069	1.99707	2	wcw_1422(187.0)+wcw_1420(203.0)+
wcw_1025	297621253	0.021999	Thiamine pyrophosphate-requiring enzymes	menD3	1105651	1105700	COG1165H	297621253	327	1	1105986	1106969	311	0.021999	1.95201	1	wcw_1025(311.0)+
wcw_1315	297621536	0.0217147	hp		1410801	1410850	-	297621536	373	0	1409802	1410923	-98	0.0217147	1.92677	1	wcw_1315(-98.0)+
wcw_0314	297620558	0.021674	Undecaprenyl pyrophosphate synthase	uppS	350001	350050	COG0020I	297620558	258	0	348980	349756	269	0.021674	1.92317	1	wcw_0314(269.0)+
wcw_0236	297620480	0.0214912	hp		258351	258400	-	297620480	344	0	257272	258306	69	0.0214912	1.90695	1	wcw_0236(69.0)+
wcw_0174	297620418	0.021349	Rhs family protein	rhs1	191601	191650	COG3209M	297620418	1639	1	191630	196549	5	0.021349	1.89433	1	wcw_0174(5.0)+
wcw_0257	297620501	0.0213084	hp		289501	289550	-	297620501	324	0	288212	289186	339	0.0213084	1.89073	1	wcw_0257(339.0)+
wcw_0556	297620795	0.021024	ATPase components of ABC transporters with duplicated ATPase domains		604051	604100	COG0488R	297620795	593	1	604362	606143	287	0.021024	1.86549	2	wcw_0556(287.0)+wcw_0554(386.0)+
wcw_0678	297620914	0.0204756	Zn-dependent carboxypeptidase		737951	738000	COG2317E	297620914	517	0	736430	737983	-8	0.0204756	1.81683	1	wcw_0678(-8.0)+
wcw_1884	297622091	0.0202318	transposase and inactivated derivatives		2028601	2028650	-	297622091	87	1	2028526	2028789	-99	0.0202318	1.7952	2	wcw_1884(-99.0)+wcw_1885(158.0)+
wcw_1030	297621258	0.0198662	Acyl-coenzyme A synthetases/AMP-(fatty) acid ligases	menE	1109701	1109750	COG0318IQ	297621258	362	1	1110103	1111191	378	0.0198662	1.76276	1	wcw_1030(378.0)+
wcw_1694	297621907	0.019663	integrase		1808101	1808150	COG2801L	297621907	290	1	1808278	1809150	153	0.019663	1.74473	1	wcw_1694(153.0)+
wcw_0292	297620536	0.0191146	ABC-type dipeptide/oligopeptide/nickel transport system, ATPase component	oppD	329101	329150	COG0444EP	297620536	332	1	329368	330366	243	0.0191146	1.69607	1	wcw_0292(243.0)+
wcw_0202	297620446	0.0188911	FOG: TPR repeat		222351	222400	COG1729S	297620446	890	0	219700	222372	3	0.0188911	1.67624	2	wcw_0202(3.0)+wcw_0203(170.0)+
wcw_0997	297621226	0.0188302	2-oxoglutarate dehydrogenase complex, dehydrogenase (E1) component, and related enzymes	sucA	1071351	1071400	COG0567C	297621226	904	1	1071403	1074117	28	0.0188302	1.67083	1	wcw_0997(28.0)+
wcw_0130	297620374	0.0187083	Permeases of the drug/metabolite transporter (DMT) superfamily		136601	136650	COG2510S	297620374	304	1	136536	137450	-89	0.0187083	1.66002	1	wcw_0130(-89.0)+
wcw_1693	297621906	0.0185255	transposase and inactivated derivatives		1808051	1808100	-	297621906	87	1	1808021	1808284	-54	0.0185255	1.6438	2	wcw_1693(-54.0)+wcw_1694(203.0)+
wcw_0721	297620957	0.0182818	Methionine aminopeptidase		796451	796500	COG0024J	297620957	322	0	795258	796226	249	0.0182818	1.62217	1	wcw_0721(249.0)+
wcw_0544	297620783	0.0180989	integrase		595251	595300	-	297620783	148	1	595487	595933	212	0.0180989	1.60595	1	wcw_0544(212.0)+
wcw_1687	297621900	0.0179364	Uncharacterized membrane-associated protein		1802251	1802300	COG0586S	297621900	212	1	1802262	1802900	-13	0.0179364	1.59153	2	wcw_1687(-13.0)+wcw_1686(83.0)+
wcw_0437	297620678	0.0178552	1,4-alpha-glucan branching enzyme		486351	486400	COG0296G	297620678	1463	0	482075	486466	-91	0.0178552	1.58432	1	wcw_0437(-91.0)+
wcw_1420	297621639	0.0177942	transposase and inactivated derivatives		1509601	1509650	COG2963L	297621639	92	0	1509194	1509472	153	0.0177942	1.57891	2	wcw_1420(153.0)+wcw_1422(237.0)+
wcw_1686	297621899	0.0170223	hp		1802201	1802250	-	297621899	631	0	1800297	1802192	33	0.0170223	1.51042	2	wcw_1686(33.0)+wcw_1687(37.0)+
wcw_0667	297620904	0.0167786	HNH endonuclease		724401	724450	COG1403V	297620904	96	1	724799	725089	374	0.0167786	1.48879	1	wcw_0667(374.0)+
wcw_1054	297621282	0.0166567	Chorismate synthase		1136701	1136750	COG0082E	297621282	351	0	1135306	1136361	364	0.0166567	1.47797	1	wcw_1054(364.0)+
wcw_0062	297620307	0.0166364	hp		68151	68200	-	297620307	31	1	68120	68215	-55	0.0166364	1.47617	2	wcw_0062(-55.0)+wcw_0061(88.0)+
wcw_0626	297620863	0.0166161	transposase and inactivated derivatives		679901	679950	COG2801L	297620863	280	0	678969	679811	114	0.0166161	1.47437	1	wcw_0626(114.0)+
wcw_0739	297620975	0.0165755	Asp-tRNAAsn/Glu-tRNAGln amidotransferase C subunit	gatC	813401	813450	COG0721J	297620975	99	0	812783	813082	343	0.0165755	1.47076	1	wcw_0739(343.0)+
wcw_1725	297621935	0.0162708	Ca2+/Na+ antiporter		1844601	1844650	COG0530P	297621935	313	0	1843655	1844596	29	0.0162708	1.44373	1	wcw_1725(29.0)+
wcw_1780	297621988	0.0161895	hp		1896651	1896700	-	297621988	264	0	1895872	1896666	9	0.0161895	1.43652	1	wcw_1780(9.0)+
wcw_1808	297622016	0.0161489	transposase and inactivated derivatives		1925851	1925900	COG2801L	297622016	290	0	1924883	1925755	120	0.0161489	1.43291	2	wcw_1808(120.0)+wcw_1810(218.0)+
wcw_0632	297620869	0.0159457	transposase and inactivated derivatives		684101	684150	COG1662L	297620869	202	0	683496	684104	21	0.0159457	1.41489	2	wcw_0632(21.0)+wcw_0633(275.0)+
wcw_0546	297620785	0.0159254	transposase		597051	597100	COG2963L	297620785	92	0	596856	597134	-59	0.0159254	1.41309	3	wcw_0546(-59.0)+wcw_0545(216.0)+wcw_0547(230.0)+
wcw_0243	297620487	0.0158442	hp		267851	267900	-	297620487	44	1	268006	268140	131	0.0158442	1.40588	2	wcw_0243(131.0)+wcw_0244(315.0)+
wcw_1298	297621519	0.0157832	Predicted hydrolases or acyltransferases (alpha/beta hydrolase superfamily)		1388351	1388400	COG0596R	297621519	235	1	1388446	1389153	71	0.0157832	1.40047	1	wcw_1298(71.0)+
wcw_0659	297620896	0.0156004	transposase and inactivated derivatives		719301	719350	COG2963L	297620896	92	0	719127	719405	-80	0.0156004	1.38425	3	wcw_0659(-80.0)+wcw_0658(195.0)+wcw_0660(199.0)+
wcw_0631	297620868	0.0155598	transposase		683951	684000	COG1662L	297620868	71	0	683374	683589	386	0.0155598	1.38064	1	wcw_0631(386.0)+
wcw_0582	297620821	0.0152348	Translation initiation factor 1 (IF-1)	infA	630201	630250	COG0361J	297620821	72	1	630542	630760	317	0.0152348	1.35181	1	wcw_0582(317.0)+
wcw_1754	297621964	0.0147473	Predicted Rossmann fold nucleotide-binding protein		1873051	1873100	COG1611R	297621964	341	0	1871652	1872677	398	0.0147473	1.30855	1	wcw_1754(398.0)+
wcw_1792	297622000	0.0144832	hp		1909001	1909050	-	297622000	474	1	1909302	1910726	277	0.0144832	1.28512	1	wcw_1792(277.0)+
wcw_0022	297620268	0.0142801	adenylosuccinate lyase		17651	17700	COG0015F	297620268	468	0	16291	17697	-22	0.0142801	1.26709	1	wcw_0022(-22.0)+
wcw_1151	297621377	0.0142801	Cation transport ATPase	copA1	1232451	1232500	COG2217P	297621377	778	0	1230145	1232481	-6	0.0142801	1.26709	2	wcw_1151(-6.0)+wcw_1152(75.0)+
wcw_1561	297621778	0.0142395	Type IIA topoisomerase (DNA gyrase/topo II, topoisomerase IV), A subunit	parC	1635601	1635650	COG0188L	297621778	633	0	1633416	1635317	308	0.0142395	1.26349	1	wcw_1561(308.0)+
wcw_0061	297620306	0.0141988	Periplasmic protein involved in polysaccharide export	wza	68201	68250	COG1596M	297620306	348	0	67041	68087	138	0.0141988	1.25988	1	wcw_0061(138.0)+
wcw_0547	297620786	0.0141785	transposase		597201	597250	COG5433L	297620786	294	1	597305	598189	80	0.0141785	1.25808	3	wcw_0547(80.0)+wcw_0546(91.0)+wcw_0545(366.0)+
wcw_0685	297620921	0.0141379	ATP-dependent Zn proteases	ftsH	745751	745800	COG0465O	297620921	920	1	745677	748439	-98	0.0141379	1.25448	1	wcw_0685(-98.0)+
wcw_1130	297621356	0.0141379	hp		1206351	1206400	-	297621356	261	1	1206516	1207301	141	0.0141379	1.25448	1	wcw_1130(141.0)+
wcw_0361	297620603	0.0138941	ABC-type multidrug transport system, ATPase and permease components		401401	401450	COG1132V	297620603	600	1	401347	403149	-78	0.0138941	1.23285	1	wcw_0361(-78.0)+
wcw_1707	297621920	0.0138738	Glutamate dehydrogenase/leucine dehydrogenase		1818551	1818600	COG0334E	297621920	369	1	1818956	1820065	381	0.0138738	1.23104	1	wcw_1707(381.0)+
wcw_1152	297621378	0.0137316	FOG: WD40 repeat		1232501	1232550	COG2319R	297621378	406	1	1232550	1233770	25	0.0137316	1.21843	2	wcw_1152(25.0)+wcw_1151(44.0)+
wcw_1717	297621930	0.0137316	ABC-type multidrug transport system, permease component	ybhS	1833251	1833300	COG0842V	297621930	372	0	1832210	1833328	-53	0.0137316	1.21843	1	wcw_1717(-53.0)+
wcw_0222	297620466	0.0135285	hp		244201	244250	-	297620466	158	1	244132	244608	-93	0.0135285	1.2004	1	wcw_0222(-93.0)+
wcw_0089	297620333	0.0134269	translation factor (SUA5)		94501	94550	COG0009J	297620333	307	1	94845	95768	320	0.0134269	1.19139	1	wcw_0089(320.0)+
wcw_1386	297621606	0.0134269	UDP-N-acetylglucosamine:LPS N-acetylglucosamine transferase	murG	1478601	1478650	COG0707M	297621606	349	0	1477645	1478694	-69	0.0134269	1.19139	1	wcw_1386(-69.0)+
wcw_0592	297620829	0.0134066	DNA-directed RNA polymerase, beta subunit/140 kD subunit	rpoB	635551	635600	COG0085K	297620829	1256	1	635583	639353	8	0.0134066	1.18959	1	wcw_0592(8.0)+
wcw_0216	297620460	0.0131629	2-polyprenylphenol hydroxylase and related flavodoxin oxidoreductases	nqrF	238501	238550	COG2871C	297620460	430	1	238571	239863	46	0.0131629	1.16796	2	wcw_0216(46.0)+wcw_0215(106.0)+
wcw_1023	297621251	0.0131019	Rhs family protein	rhs27	1105851	1105900	COG3209M	297621251	1641	0	1100904	1105829	46	0.0131019	1.16255	2	wcw_1023(46.0)+wcw_1025(111.0)+
wcw_1655	297621869	0.01298	AICAR transformylase/IMP cyclohydrolase PurH (only IMP cyclohydrolase domain in Aful)	purH	1766301	1766350	COG0138F	297621869	549	1	1766383	1768032	58	0.01298	1.15174	1	wcw_1655(58.0)+
wcw_1767	297621977	0.0128988	Coproporphyrinogen III oxidase		1885501	1885550	COG0408H	297621977	269	0	1884422	1885231	294	0.0128988	1.14453	1	wcw_1767(294.0)+
wcw_0545	297620784	0.0128582	transposase and inactivated derivatives		597001	597050	COG2801L	297620784	253	0	596098	596859	166	0.0128582	1.14092	2	wcw_0545(166.0)+wcw_0547(280.0)+
wcw_0933	297621163	0.0128582	hp		998401	998450	-	297621163	401	1	998417	999622	-8	0.0128582	1.14092	2	wcw_0933(-8.0)+wcw_0932(-11.0)+
wcw_0527	297620767	0.0127972	Uncharacterized conserved protein		580451	580500	COG4804S	297620767	226	0	579885	580565	-90	0.0127972	1.13552	1	wcw_0527(-90.0)+
wcw_1636	297621850	0.0126347	Transcriptional regulator of heat shock gene	hrcA	1735051	1735100	COG1420K	297621850	389	1	1735377	1736546	302	0.0126347	1.1211	1	wcw_1636(302.0)+
wcw_0658	297620895	0.0125535	transposase and inactivated derivatives		719201	719250	COG2801L	297620895	253	0	718369	719130	95	0.0125535	1.11389	2	wcw_0658(95.0)+wcw_0660(299.0)+
wcw_0791	297621027	0.012391	Folylpolyglutamate synthase	folC	866001	866050	COG0285H	297621027	379	0	864877	866016	9	0.012391	1.09947	1	wcw_0791(9.0)+
wcw_0809	297621045	0.0123707	Na+/alanine symporter		875751	875800	COG1115E	297621045	452	1	875794	877152	19	0.0123707	1.09767	1	wcw_0809(19.0)+
wcw_0354	297620597	0.0123097	N-acetylmuramoyl-L-alanine amidase	amiA	394451	394500	COG0860M	297620597	230	1	394563	395255	88	0.0123097	1.09226	1	wcw_0354(88.0)+
wcw_0324	297620567	0.0122894	Hydrolases of the alpha/beta superfamily		358701	358750	COG1075R	297620567	331	1	358774	359769	49	0.0122894	1.09046	1	wcw_0324(49.0)+
wcw_1768	297621978	0.0122894	Uncharacterized conserved protein		1885601	1885650	COG2606S	297621978	156	0	1885228	1885698	-73	0.0122894	1.09046	2	wcw_1768(-73.0)+wcw_1767(394.0)+
wcw_1919	297622125	0.0122691	Small-conductance mechanosensitive channel	ynaI	2064951	2065000	COG0668M	297622125	361	0	2063581	2064666	309	0.0122691	1.08865	1	wcw_1919(309.0)+
wcw_1261	297621482	0.0122081	Di- and tricarboxylate transporters		1335801	1335850	COG0471P	297621482	475	1	1336030	1337457	205	0.0122081	1.08325	1	wcw_1261(205.0)+
wcw_1306	297621527	0.0121472	Uncharacterized conserved protein		1396551	1396600	COG1430S	297621527	178	1	1396614	1397150	39	0.0121472	1.07784	1	wcw_1306(39.0)+
wcw_0747	297620983	0.012005	hp		819751	819800	-	297620983	30	0	819647	819739	36	0.012005	1.06522	3	wcw_0747(36.0)+wcw_0746(143.0)+wcw_0745(231.0)+
wcw_1929	297622134	0.012005	Subtilisin-like serine proteases	aprE	2071151	2071200	COG1404O	297622134	428	1	2071079	2072365	-96	0.012005	1.06522	1	wcw_1929(-96.0)+
wcw_0581	297620820	0.0119238	SufE protein probably involved in Fe-S center assembly	sufE	630351	630400	COG2166R	297620820	143	0	629998	630429	-54	0.0119238	1.05801	2	wcw_0581(-54.0)+wcw_0582(167.0)+
wcw_1096	297621322	0.0119035	hp		1177851	1177900	-	297621322	31	1	1177912	1178007	37	0.0119035	1.05621	2	wcw_1096(37.0)+wcw_1098(276.0)+
wcw_0514	297620754	0.0118831	Zn-dependent alcohol dehydrogenases	adhC	565751	565800	COG1064R	297620754	360	0	564745	565827	-52	0.0118831	1.05441	2	wcw_0514(-52.0)+wcw_0515(158.0)+
wcw_1262	297621483	0.0118831	Inorganic pyrophosphatase	rrpP	1339651	1339700	COG3808C	297621483	695	0	1337500	1339587	88	0.0118831	1.05441	2	wcw_1262(88.0)+wcw_1263(114.0)+
wcw_1394	297621613	0.0118628	long-chain fatty acid transport protein		1485351	1485400	COG2067I	297621613	418	1	1485430	1486686	55	0.0118628	1.05261	1	wcw_1394(55.0)+
wcw_0187	297620431	0.0118425	hp		204951	205000	-	297620431	295	0	204056	204943	32	0.0118425	1.0508	2	wcw_0187(32.0)+wcw_0188(98.0)+
wcw_0494	297620734	0.0118425	Membrane-associated phospholipid phosphatase		545951	546000	COG3907R	297620734	223	0	544989	545660	315	0.0118425	1.0508	1	wcw_0494(315.0)+
wcw_0215	297620459	0.0117613	Molecular chaperone, HSP90 family	htpG	238351	238400	COG0326O	297620459	613	0	236578	238419	-44	0.0117613	1.04359	2	wcw_0215(-44.0)+wcw_0216(196.0)+
wcw_0203	297620447	0.0117409	Histone H1-like protein Hc1		222551	222600	-	297620447	146	1	222545	222985	-30	0.0117409	1.04179	2	wcw_0203(-30.0)+wcw_0202(203.0)+
wcw_1460	297621678	0.0117003	hp		1549251	1549300	-	297621678	403	1	1549211	1550422	-64	0.0117003	1.03819	1	wcw_1460(-64.0)+
wcw_0211	297620455	0.01168	hp		232201	232250	-	297620455	413	0	230669	231910	315	0.01168	1.03638	1	wcw_0211(315.0)+
wcw_1334	297621555	0.01168	Tyrosyl-tRNA synthetase		1431201	1431250	COG0162J	297621555	427	0	1429567	1430850	375	0.01168	1.03638	1	wcw_1334(375.0)+
wcw_0838	297621073	0.0116597	hp		906251	906300	COG1196D	297621073	291	1	906282	907157	7	0.0116597	1.03458	1	wcw_0838(7.0)+
wcw_1920	297622126	0.0116394	hp		2064751	2064800	-	297622126	262	1	2064788	2065576	13	0.0116394	1.03278	2	wcw_1920(13.0)+wcw_1919(109.0)+
wcw_0688	297620924	0.0116191	Ribosomal protein S15P/S13E	rpsO	752101	752150	COG0184J	297620924	89	0	751926	752195	-70	0.0116191	1.03098	2	wcw_0688(-70.0)+wcw_0687(373.0)+
wcw_1419	297621638	0.0116191	transposase and inactivated derivatives		1509301	1509350	COG2801L	297621638	253	0	1508436	1509197	128	0.0116191	1.03098	1	wcw_1419(128.0)+
wcw_0423	297620664	0.0115988	Signal recognition particle GTPase	ftsY	466151	466200	COG0552U	297620664	307	0	465302	466225	-50	0.0115988	1.02917	2	wcw_0423(-50.0)+wcw_0424(114.0)+
wcw_1515	297621733	0.0114769	tRNA and rRNA cytosine-C5-methylases	rsmB3	1592301	1592350	COG0144J	297621733	393	1	1592693	1593874	368	0.0114769	1.01836	1	wcw_1515(368.0)+
wcw_1807	297622015	0.0114769	hp		1924851	1924900	-	297622015	31	0	1924791	1924886	-11	0.0114769	1.01836	1	wcw_1807(-11.0)+
wcw_0097	297620341	0.0114566	hp		101551	101600	-	297620341	190	0	101061	101633	-58	0.0114566	1.01656	1	wcw_0097(-58.0)+
wcw_0287	297620531	0.0114363	ABC-type dipeptide/oligopeptide/nickel transport systems, permease components	oppC	323601	323650	COG1173EP	297620531	489	1	323920	325389	295	0.0114363	1.01476	1	wcw_0287(295.0)+
wcw_1314	297621535	0.0112737	valyl-tRNA synthetase		1406801	1406850	COG0525J	297621535	948	1	1406905	1409751	80	0.0112737	1.00034	2	wcw_1314(80.0)+wcw_1313(115.0)+

## Sheet: HrcA
Gene	Predicted Function	Probe start	Probe end	COG	PID	Prot. Length	Gene strand	Gene start	Gene end	Probe distance	% reads	Score	N Possible associations	Possible associations
wcw_1636	Transcriptional regulator of heat shock gene	1735251	1735300	COG1420K	297621850	389	1	1735377	1736546	102	0.321129	20.9243	1	wcw_1636(102.0)+
wcw_1342	Co-chaperonin GroES (HSP10)	1435551	1435600	COG0234O	297621563	106	1	1435699	1436019	124	0.155432	10.1277	1	wcw_1342(124.0)+
wcw_0502	hypothetical protein	554701	554750	-	297620742	249	0	553939	554688	37	0.154755	10.0836	2	wcw_0502(37.0)+wcw_0503(144.0)+
wcw_0503	Phosphate starvation-inducible protein PhoH, predicted ATPase	554851	554900	COG1875T	297620743	433	1	554869	556170	-6	0.150244	9.78964	2	wcw_0503(-6.0)+wcw_0502(187.0)+
wcw_1848	Co-chaperonin GroES (HSP10)	1985851	1985900	COG0234O	297622056	103	1	1985983	1986294	108	0.0838071	5.46074	1	wcw_1848(108.0)+
wcw_1080	Hydrolases of the alpha/beta superfamily	1162851	1162900	COG1506E	297621306	264	1	1162888	1163682	13	0.065647	4.27746	1	wcw_1080(13.0)+
wcw_1343	Chaperonin GroEL (HSP60 family)	1435801	1435850	COG0459O	297621564	541	1	1436041	1437666	216	0.0378993	2.46946	1	wcw_1343(216.0)+
wcw_1849	Chaperonin GroEL (HSP60 family)	1986101	1986150	COG0459O	297622057	559	1	1986309	1987988	184	0.0330491	2.15343	1	wcw_1849(184.0)+
wcw_1115	3-oxoacyl-ACP synthase III	1193701	1193750	COG3425I	297621341	432	1	1193652	1194950	-73	0.0302292	1.96969	1	wcw_1115(-73.0)+
wcw_1164	hypothetical protein	1241101	1241150	-	297621390	133	1	1241383	1241784	258	0.0280861	1.83005	1	wcw_1164(258.0)+
wcw_0325	Uncharacterized protein containing a von Willebrand factor type A (vWA) domain	359601	359650	COG1240H	297620568	374	1	359806	360930	181	0.0230103	1.49931	1	wcw_0325(181.0)+
wcw_0254	hypothetical protein	285901	285950	-	297620498	294	1	286028	286912	103	0.0207544	1.35232	1	wcw_0254(103.0)+
wcw_1658	GMP synthase, PP-ATPase domain/subunit	1771951	1772000	COG0519F	297621872	532	1	1771944	1773542	-31	0.019288	1.25678	1	wcw_1658(-31.0)+
wcw_1127	F0F1-type ATP synthase, gamma subunit	1203801	1203850	COG0224C	297621353	280	1	1203743	1204585	-82	0.0178217	1.16123	1	wcw_1127(-82.0)+
wcw_1163	SAM-dependent methyltransferases	1241301	1241350	COG2226H	297621389	240	0	1240658	1241380	-55	0.0174833	1.13918	2	wcw_1163(-55.0)+wcw_1164(58.0)+
wcw_0257	hypothetical protein	289151	289200	-	297620501	324	0	288212	289186	-11	0.0173705	1.13184	1	wcw_0257(-11.0)+
wcw_0637	Dihydroneopterin aldolase	687451	687500	COG1539H	297620874	121	1	687492	687857	17	0.0157914	1.02894	1	wcw_0637(17.0)+
wcw_1930	hypothetical protein	2073451	2073500	-	297622135	365	0	2072396	2073493	-18	0.0157914	1.02894	1	wcw_1930(-18.0)+

## Sheet: NrdR
Gene	Predicted Function	Probe start	Probe end	COG	PID	Prot. Length	Gene strand	Gene start	Gene end	Probe distance	% reads	Z-score	N Possible associations	Possible associations
wcw_0730	FOG: TPR repeat	805401	805450	COG4783R	297620966	168	1	805362	805868	-63	0.0148585	1.4154	2	wcw_0730(-63.0)+wcw_0729(356.0)+
wcw_1773	Predicted ATPase (AAA+ superfamily)	1888751	1888800	COG1373R	297621982	380	1	1888750	1889892	-25	0.0148242	1.41214	1	wcw_1773(-25.0)+
wcw_1601	hypothetical protein	1684201	1684250	-	297621815	1179	1	1684297	1687836	72	0.0133084	1.26775	1	wcw_1601(72.0)+
wcw_0729	hypothetical protein	805101	805150	-	297620965	142	0	804641	805069	56	0.0131543	1.25306	2	wcw_0729(56.0)+wcw_0730(237.0)+
wcw_0895	hypothetical protein	962501	962550	-	297621126	342	1	962813	963841	288	0.0129573	1.2343	2	wcw_0895(288.0)+wcw_0893(350.0)+
wcw_1713	Topoisomerase IA	1826301	1826350	COG0550L	297621926	854	1	1826448	1829012	123	0.0127946	1.2188	1	wcw_1713(123.0)+
wcw_1600	Acetyltransferases	1683251	1683300	-	297621814	314	1	1683203	1684147	-72	0.0126661	1.20656	1	wcw_1600(-72.0)+
wcw_1602	hypothetical protein	1687951	1688000	-	297621816	415	1	1687998	1689245	23	0.0126233	1.20248	1	wcw_1602(23.0)+
wcw_0893	Cytosine/adenosine deaminases	962451	962500	COG0590FJ	297621124	165	0	961678	962175	300	0.0122722	1.16903	2	wcw_0893(300.0)+wcw_0895(338.0)+
wcw_0731	Riboflavin synthase alpha chain	805501	805550	COG0307H	297620967	193	1	805895	806476	370	0.011981	1.1413	1	wcw_0731(370.0)+
wcw_1632	hypothetical protein	1729151	1729200	-	297621846	445	0	1727917	1729254	-79	0.0113216	1.07848	2	wcw_1632(-79.0)+wcw_1633(262.0)+
wcw_1633	Uncharacterized membrane protein	1729101	1729150	-	297621847	250	1	1729437	1730189	312	0.0112616	1.07277	1	wcw_1633(312.0)+
wcw_1603	hypothetical protein	1689251	1689300	-	297621817	397	1	1689355	1690548	80	0.0111845	1.06543	1	wcw_1603(80.0)+
wcw_1205	Na+/H+-dicarboxylate symporters	1277851	1277900	COG1301C	297621431	411	0	1276607	1277842	33	0.0110989	1.05727	2	wcw_1205(33.0)+wcw_1206(148.0)+
wcw_1852	hypothetical protein	1990651	1990700	-	297622060	96	1	1990651	1990941	-24	0.0110646	1.05401	3	wcw_1852(-24.0)+wcw_1851(196.0)+wcw_1853(266.0)+
wcw_0053	Sugar phosphate permease	56751	56800	-	297620298	424	1	57038	58312	263	0.0108848	1.03688	1	wcw_0053(263.0)+
wcw_0323	Lysine 2,3-aminomutase	357751	357800	COG1509E	297620566	327	1	357791	358774	16	0.0106193	1.01159	1	wcw_0323(16.0)+
wcw_0261	hypothetical protein	292601	292650	-	297620505	788	1	292917	295283	292	0.0106022	1.00995	1	wcw_0261(292.0)+
wcw_1536	hypothetical protein	1617101	1617150	-	297621754	67	0	1616818	1617021	104	0.0105851	1.00832	1	wcw_1536(104.0)+
wcw_0260	hypothetical protein	292651	292700	-	297620504	687	0	290664	292727	-52	0.0105166	1.0018	2	wcw_0260(-52.0)+wcw_0261(242.0)+

## Sheet: ParB
Gene	Predicted Function	Probe start	Probe end	COG	PID	Prot. Length	Gene strand	Gene start	Gene end	Probe distance	% reads	Z-score	N Possible associations	Possible associations
wcw_1806	hypothetical protein	1924051	1924100	-	297622014	259	1	1924011	1924790	-64	0.0467487	4.02379	1	wcw_1806(-64.0)+
wcw_1783	Succinate dehydrogenase/fumarate reductase, flavoprotein subunits	1900951	1901000	COG1053C	297621991	634	0	1899147	1901051	-76	0.0413956	3.56302	1	wcw_1783(-76.0)+
wcw_0507	Predicted flavoproteins	558551	558600	COG2081R	297620747	400	1	558584	559786	9	0.0324618	2.79407	2	wcw_0507(9.0)+wcw_0505(239.0)+
wcw_1416	hypothetical protein	1506951	1507000	-	297621635	231	1	1507070	1507765	95	0.0232798	2.00376	1	wcw_1416(95.0)+
wcw_0505	hypothetical protein	558701	558750	-	297620745	292	0	557458	558336	389	0.0230317	1.9824	1	wcw_0505(389.0)+
wcw_0506	hypothetical protein	558451	558500	-	297620746	33	1	558411	558512	-64	0.0227126	1.95493	3	wcw_0506(-64.0)+wcw_0505(139.0)+wcw_0507(109.0)+
wcw_1612	needle chaperone SctE	1700601	1700650	-	297621826	79	1	1700648	1700887	23	0.0191675	1.64979	2	wcw_1612(23.0)+wcw_1613(381.0)+
wcw_1343	Chaperonin GroEL (HSP60 family)	1435851	1435900	COG0459O	297621564	541	1	1436041	1437666	166	0.0190138	1.63657	1	wcw_1343(166.0)+
wcw_0155	hypothetical protein	167551	167600	-	297620399	182	0	166655	167203	372	0.0184112	1.5847	1	wcw_0155(372.0)+
wcw_0422	hypothetical protein	465401	465450	-	297620663	106	0	464874	465194	231	0.0151614	1.30498	1	wcw_0422(231.0)+
wcw_0941	hypothetical protein	1007751	1007800	-	297621171	191	0	1006875	1007450	325	0.0144879	1.24701	1	wcw_0941(325.0)+
wcw_1613	type III secretion system needle protein SctF	1700751	1700800	-	297621827	127	1	1701006	1701389	231	0.0142279	1.22463	1	wcw_1613(231.0)+
wcw_1049	hypothetical protein	1130951	1131000	-	297621277	313	0	1129647	1130588	387	0.013767	1.18496	1	wcw_1049(387.0)+
wcw_1342	Co-chaperonin GroES (HSP10)	1435751	1435800	COG0234O	297621563	106	1	1435699	1436019	-76	0.0136488	1.17479	2	wcw_1342(-76.0)+wcw_1343(266.0)+
wcw_0942	hypothetical protein	1007901	1007950	-	297621172	183	0	1007452	1008003	-78	0.0135307	1.16462	1	wcw_0942(-78.0)+
wcw_0402	hypothetical protein	445501	445550	-	297620643	131	0	445171	445566	-41	0.013377	1.1514	2	wcw_0402(-41.0)+wcw_0403(138.0)+
wcw_0403	hypothetical protein	445401	445450	COG1399R	297620644	163	1	445663	446154	238	0.013377	1.1514	2	wcw_0403(238.0)+wcw_0401(374.0)+
wcw_0895	hypothetical protein	962501	962550	-	297621126	342	1	962813	963841	288	0.0122899	1.05782	2	wcw_0895(288.0)+wcw_0893(350.0)+
wcw_1773	Predicted ATPase (AAA+ superfamily)	1888701	1888750	COG1373R	297621982	380	1	1888750	1889892	25	0.0119353	1.02731	1	wcw_1773(25.0)+
wcw_0323	Lysine 2,3-aminomutase	357751	357800	COG1509E	297620566	327	1	357791	358774	16	0.0117226	1.009	1	wcw_0323(16.0)+

## Sheet: PhoB
Gene	Predicted Function	Probe start	Probe end	COG	PID	Prot. Length	Gene strand	Gene start	Gene end	Probe distance	% reads	Score	N Possible associations	Possible associations
wcw_1640	hypothetical protein	1751851	1751900	-	297621854	3644	0	1740893	1751827	48	0.0476921	3.95768	1	wcw_1640(48.0)+
wcw_1536	hypothetical protein	1617201	1617250	-	297621754	67	0	1616818	1617021	204	0.0443945	3.68403	1	wcw_1536(204.0)+
wcw_1924	secreted protein	2068801	2068850	-	297622130	224	1	2068863	2069537	38	0.0428968	3.55975	1	wcw_1924(38.0)+
wcw_0499	hypothetical protein	551451	551500	-	297620739	151	1	551557	552012	82	0.0308879	2.5632	1	wcw_0499(82.0)+
wcw_1051	hypothetical protein	1131701	1131750	-	297621279	70	0	1131472	1131684	41	0.0288956	2.39787	2	wcw_1051(41.0)+wcw_1050(358.0)+
wcw_0193	hypothetical protein	212301	212350	-	297620437	345	1	212384	213421	59	0.0267796	2.22228	1	wcw_0193(59.0)+
wcw_1837	Protein tyrosine phosphatase	1968951	1969000	COG5599T	297622045	349	1	1969023	1970072	48	0.0243338	2.01932	1	wcw_1837(48.0)+
wcw_0053	Sugar phosphate permease	57001	57050	-	297620298	424	1	57038	58312	13	0.0238804	1.98169	1	wcw_0053(13.0)+
wcw_1537	hypothetical protein	1616951	1617000	-	297621755	70	1	1616941	1617153	-34	0.023372	1.9395	3	wcw_1537(-34.0)+wcw_1536(-46.0)+wcw_1535(269.0)+
wcw_0110	hypothetical protein	115401	115450	-	297620354	298	0	114491	115387	38	0.0233308	1.93608	1	wcw_0110(38.0)+
wcw_0992	hypothetical protein	1063501	1063550	-	297621221	812	1	1063606	1066044	81	0.0233171	1.93494	1	wcw_0992(81.0)+
wcw_0427	hypothetical protein	469851	469900	-	297620668	61	0	469789	469974	-99	0.0218743	1.81522	1	wcw_0427(-99.0)+
wcw_1952	hypothetical protein	2094651	2094700	-	297622154	83	1	2094705	2094956	30	0.0218056	1.80952	2	wcw_1952(30.0)+wcw_1953(287.0)+
wcw_1631	hypothetical protein	1727801	1727850	-	297621845	347	0	1726726	1727769	56	0.0217232	1.80268	1	wcw_1631(56.0)+
wcw_0812	hypothetical protein	880301	880350	-	297621048	527	0	878683	880266	59	0.021682	1.79926	2	wcw_0812(59.0)+wcw_0814(216.0)+
wcw_0195	Serine/threonine protein kinase	214451	214500	-	297620439	559	1	214855	216534	380	0.0212972	1.76733	1	wcw_0195(380.0)+
wcw_1559	hypothetical protein	1632851	1632900	-	297621776	99	0	1632453	1632752	123	0.0211873	1.75821	1	wcw_1559(123.0)+
wcw_0160	hypothetical protein	173001	173050	-	297620404	675	0	170940	172967	58	0.0205965	1.70918	1	wcw_0160(58.0)+
wcw_1327	hypothetical protein	1424001	1424050	-	297621548	461	0	1422567	1423952	73	0.0203492	1.68866	1	wcw_1327(73.0)+
wcw_1050	hypothetical protein	1131451	1131500	COG3220S	297621278	279	0	1130528	1131367	108	0.0200606	1.66471	1	wcw_1050(108.0)+
wcw_1863	Predicted GTPases	2004801	2004850	COG1162R	297622070	391	0	2003596	2004771	54	0.019882	1.64989	2	wcw_1863(54.0)+wcw_1864(57.0)+
wcw_1951	hypothetical protein	2093401	2093450	-	297622153	338	1	2093492	2094508	67	0.0197446	1.63849	1	wcw_1951(67.0)+
wcw_1018	hypothetical protein	1098551	1098600	-	297621246	112	0	1097865	1098203	372	0.0195248	1.62024	1	wcw_1018(372.0)+
wcw_0194	FOG: Ankyrin repeat	214551	214600	COG0666R	297620438	408	0	213425	214651	-76	0.0191675	1.5906	2	wcw_0194(-76.0)+wcw_0195(280.0)+
wcw_1864	hypothetical protein	2004851	2004900	-	297622071	211	1	2004882	2005517	7	0.0190439	1.58034	2	wcw_1864(7.0)+wcw_1863(104.0)+
wcw_1539	hypothetical protein	1618851	1618900	-	297621757	55	0	1618734	1618901	-26	0.0190164	1.57806	3	wcw_1539(-26.0)+wcw_1538(229.0)+wcw_1540(94.0)+
wcw_1538	hypothetical protein	1618651	1618700	-	297621756	446	0	1617306	1618646	29	0.0187141	1.55297	2	wcw_1538(29.0)+wcw_1540(294.0)+
wcw_1600	Acetyltransferases	1682801	1682850	-	297621814	314	1	1683203	1684147	378	0.0186591	1.54841	1	wcw_1600(378.0)+
wcw_0751	Ubiquitin carboxyl-terminal hydrolase	822501	822550	COG5533	297620987	645	1	822539	824476	14	0.0186454	1.54727	1	wcw_0751(14.0)+
wcw_1016	Isochorismate synthase	1095951	1096000	COG1169HQ	297621244	337	1	1096346	1097359	371	0.0183431	1.52219	1	wcw_1016(371.0)+
wcw_1612	needle chaperone SctE	1700601	1700650	-	297621826	79	1	1700648	1700887	23	0.0183019	1.51876	2	wcw_1612(23.0)+wcw_1613(381.0)+
wcw_1252	hypothetical protein	1327001	1327050	-	297621478	181	1	1327039	1327584	14	0.0182195	1.51192	1	wcw_1252(14.0)+
wcw_1177	hypothetical protein	1253251	1253300	-	297621403	113	0	1252882	1253223	52	0.0180271	1.49596	2	wcw_1177(52.0)+wcw_1178(91.0)+
wcw_0309	1-acyl-sn-glycerol-3-phosphate acyltransferase	346601	346650	COG0204I	297620553	204	0	346007	346621	4	0.0179996	1.49368	2	wcw_0309(4.0)+wcw_0310(80.0)+
wcw_1714	hypothetical protein	1829651	1829700	COG4319S	297621927	159	0	1829109	1829588	87	0.0178759	1.48342	1	wcw_1714(87.0)+
wcw_1601	hypothetical protein	1684201	1684250	-	297621815	1179	1	1684297	1687836	72	0.0176973	1.4686	1	wcw_1601(72.0)+
wcw_0310	hypothetical protein	346651	346700	-	297620554	176	1	346705	347235	30	0.0176561	1.46517	2	wcw_0310(30.0)+wcw_0309(54.0)+
wcw_1178	hypothetical protein	1253301	1253350	-	297621404	464	1	1253366	1254760	41	0.0176149	1.46175	2	wcw_1178(41.0)+wcw_1177(102.0)+
wcw_1743	FOG: Ankyrin repeat	1863001	1863050	-	297621953	551	0	1861312	1862967	58	0.0176011	1.46061	1	wcw_1743(58.0)+
wcw_0437	1,4-alpha-glucan branching enzyme	486501	486550	COG0296G	297620678	1463	0	482075	486466	59	0.01745	1.44807	1	wcw_0437(59.0)+
wcw_1953	hypothetical protein	2094801	2094850	-	297622155	57	1	2094962	2095135	137	0.0170515	1.41501	1	wcw_1953(137.0)+
wcw_1052	hypothetical protein	1134601	1134650	-	297621280	972	0	1131773	1134691	-66	0.0169828	1.4093	2	wcw_1052(-66.0)+wcw_1053(352.0)+
wcw_0428	hypothetical protein	471451	471500	-	297620669	490	0	469975	471447	28	0.0169004	1.40246	1	wcw_0428(28.0)+
wcw_0814	Phosphoribosylpyrophosphate synthetase	880401	880450	COG0462FE	297621049	329	1	880541	881530	116	0.0165294	1.37168	2	wcw_0814(116.0)+wcw_0812(159.0)+
wcw_1416	hypothetical protein	1507001	1507050	-	297621635	231	1	1507070	1507765	45	0.0161035	1.33633	1	wcw_1416(45.0)+
wcw_1041	hypothetical protein	1120701	1120750	-	297621269	502	1	1120729	1122237	4	0.0158836	1.31809	3	wcw_1041(4.0)+wcw_1040(154.0)+wcw_1039(350.0)+
wcw_0710	50S ribosomal protein L28	784251	784300	COG0227J	297620946	90	1	784336	784608	61	0.0158699	1.31695	1	wcw_0710(61.0)+
wcw_0638	hypothetical protein	701101	701150	-	297620875	4396	0	687866	701056	69	0.015705	1.30326	2	wcw_0638(69.0)+wcw_0639(112.0)+
wcw_0788	hypothetical protein	860001	860050	COG2433S	297621024	1043	1	860020	863151	-5	0.0153752	1.2759	2	wcw_0788(-5.0)+wcw_0787(236.0)+
wcw_0045	hypothetical protein	52151	52200	-	297620291	137	0	51410	51823	352	0.0153203	1.27134	1	wcw_0045(352.0)+
wcw_1429	hypothetical protein	1515951	1516000	COG1252C	297621648	209	1	1515971	1516600	-4	0.0151417	1.25652	2	wcw_1429(-4.0)+wcw_1428(118.0)+
wcw_1505	hypothetical protein	1584301	1584350	-	297621723	259	0	1583437	1584216	109	0.0151279	1.25538	1	wcw_1505(109.0)+
wcw_0504	Superfamily II DNA and RNA helicases	557451	557500	COG0513LKJ	297620744	439	0	556085	557404	71	0.0150867	1.25195	1	wcw_0504(71.0)+
wcw_1032	Glycosyltransferases involved in cell wall biogenesis	1114301	1114350	COG0463M	297621260	359	0	1112863	1113942	383	0.0148943	1.23599	1	wcw_1032(383.0)+
wcw_0507	Predicted flavoproteins	558501	558550	COG2081R	297620747	400	1	558584	559786	59	0.0147432	1.22345	2	wcw_0507(59.0)+wcw_0505(189.0)+
wcw_0851	Predicted GTPase, probable translation factor	922801	922850	COG0012J	297621086	365	1	922932	924029	107	0.0146745	1.21775	2	wcw_0851(107.0)+wcw_0850(293.0)+
wcw_0343	hypothetical protein	381001	381050	-	297620586	604	0	379205	381019	6	0.014592	1.21091	1	wcw_0343(6.0)+
wcw_0975	hypothetical protein	1046001	1046050	-	297621204	49	1	1046052	1046201	27	0.0145646	1.20863	3	wcw_0975(27.0)+wcw_0974(69.0)+wcw_0976(229.0)+
wcw_1002	hypothetical protein	1080101	1080150	-	297621231	878	0	1077490	1080126	-1	0.0143997	1.19494	1	wcw_1002(-1.0)+
wcw_1613	type III secretion system needle protein SctF	1700751	1700800	-	297621827	127	1	1701006	1701389	231	0.0143172	1.1881	1	wcw_1613(231.0)+
wcw_0639	Dehydrogenases with different specificities (related to short-chain alcohol dehydrogenases)	701151	701200	COG1028IQR	297620876	233	1	701237	701938	62	0.0141936	1.17784	2	wcw_0639(62.0)+wcw_0638(119.0)+
wcw_0284	ABC-type dipeptide transport system, periplasmic component	319101	319150	COG0747E	297620528	690	1	319250	321322	125	0.0141524	1.17442	1	wcw_0284(125.0)+
wcw_0787	transposase and inactivated derivatives, IS30 family	859851	859900	COG2826L	297621023	335	0	858782	859789	86	0.0141249	1.17214	2	wcw_0787(86.0)+wcw_0788(145.0)+
wcw_0117	Biopolymer transport proteins	122301	122350	COG0811U	297620361	249	1	122327	123076	2	0.0140562	1.16644	2	wcw_0117(2.0)+wcw_0116(87.0)+
wcw_1540	hypothetical protein	1618951	1619000	-	297621758	169	1	1618969	1619478	-6	0.0140424	1.1653	3	wcw_1540(-6.0)+wcw_1539(74.0)+wcw_1538(329.0)+
wcw_1814	Serine/threonine protein kinase	1934951	1935000	COG0515RTKL	297622022	1105	1	1934948	1938265	-27	0.0140287	1.16416	1	wcw_1814(-27.0)+
wcw_1217	hypothetical protein	1291801	1291850	-	297621443	491	1	1291909	1293384	84	0.0139463	1.15732	1	wcw_1217(84.0)+
wcw_0901	hypothetical protein	968201	968250	COG0617J	297621132	298	1	968267	969163	42	0.0138501	1.14934	1	wcw_0901(42.0)+
wcw_1403	hypothetical protein	1495801	1495850	-	297621622	122	0	1495441	1495809	16	0.0137951	1.14477	1	wcw_1403(16.0)+
wcw_0116	Uncharacterized protein predicted to be involved in C-type cytochrome biogenesis	122251	122300	COG4232OC	297620360	714	0	120094	122238	37	0.0137539	1.14135	2	wcw_0116(37.0)+wcw_0117(52.0)+
wcw_1910	Serine/threonine protein kinase	2051351	2051400	COG0515RTKL	297622116	503	1	2051445	2052956	70	0.0137264	1.13907	2	wcw_1910(70.0)+wcw_1909(112.0)+
wcw_1311	hypothetical protein	1402951	1403000	-	297621532	432	0	1401625	1402923	52	0.0134791	1.11855	1	wcw_1311(52.0)+
wcw_0976	N-acetylneuraminate synthase	1046151	1046200	COG2089M	297621205	351	1	1046254	1047309	79	0.0134104	1.11285	2	wcw_0976(79.0)+wcw_0974(219.0)+
wcw_1851	hypothetical protein	1990501	1990550	-	297622059	724	0	1988305	1990479	46	0.0133967	1.11171	2	wcw_1851(46.0)+wcw_1852(126.0)+
wcw_1909	Type II secretory pathway, pseudopilin PulG	2051301	2051350	-	297622115	124	0	2050889	2051263	62	0.013328	1.10601	2	wcw_1909(62.0)+wcw_1910(120.0)+
wcw_1176	hypothetical protein	1253051	1253100	-	297621402	86	0	1252607	1252867	208	0.0131493	1.09118	2	wcw_1176(208.0)+wcw_1178(291.0)+
wcw_1535	hypothetical protein	1616751	1616800	-	297621753	277	0	1615873	1616706	69	0.0131219	1.0889	2	wcw_1535(69.0)+wcw_1537(166.0)+
wcw_1020	hypothetical protein	1099501	1099550	COG1484L	297621248	68	0	1099284	1099490	35	0.0130806	1.08548	2	wcw_1020(35.0)+wcw_1019(248.0)+
wcw_1293	hypothetical protein	1382051	1382100	-	297621514	440	1	1382045	1383367	-30	0.0129157	1.0718	2	wcw_1293(-30.0)+wcw_1292(316.0)+
wcw_0850	Flagellar biosynthesis pathway, component FlhB	922701	922750	COG1377NU	297621085	375	0	921405	922532	193	0.0128883	1.06952	2	wcw_0850(193.0)+wcw_0851(207.0)+
wcw_0255	hypothetical protein	286901	286950	-	297620499	141	1	287008	287433	83	0.0128333	1.06496	1	wcw_0255(83.0)+
wcw_0836	hypothetical protein	904551	904600	-	297621071	390	1	904504	905676	-71	0.0128058	1.06268	1	wcw_0836(-71.0)+
wcw_1780	hypothetical protein	1896951	1897000	-	297621988	264	0	1895872	1896666	309	0.0127783	1.0604	1	wcw_1780(309.0)+
wcw_0506	hypothetical protein	558451	558500	-	297620746	33	1	558411	558512	-64	0.0127234	1.05584	3	wcw_0506(-64.0)+wcw_0505(139.0)+wcw_0507(109.0)+
wcw_1577	hypothetical protein	1655651	1655700	-	297621794	419	0	1654395	1655654	21	0.0126409	1.049	2	wcw_1577(21.0)+wcw_1579(337.0)+
wcw_0974	Serine/threonine protein phosphatase	1045951	1046000	COG0631T	297621203	380	0	1044814	1045956	19	0.0126272	1.04786	3	wcw_0974(19.0)+wcw_0975(77.0)+wcw_0976(279.0)+
wcw_1040	hypothetical protein	1120601	1120650	-	297621268	58	0	1120395	1120571	54	0.0123936	1.02847	3	wcw_1040(54.0)+wcw_1039(250.0)+wcw_1041(104.0)+
wcw_1033	SAM-dependent methyltransferases	1114551	1114600	COG2226H	297621261	239	0	1113936	1114655	-80	0.01227	1.01821	1	wcw_1033(-80.0)+
wcw_1402	hypothetical protein	1495651	1495700	-	297621621	401	0	1494174	1495379	296	0.0122425	1.01593	1	wcw_1402(296.0)+
wcw_0046	hypothetical protein	51951	52000	-	297620292	611	1	51903	53738	-72	0.0121463	1.00795	2	wcw_0046(-72.0)+wcw_0045(152.0)+
wcw_1335	hypothetical protein	1430901	1430950	-	297621556	109	1	1431000	1431329	75	0.0121326	1.00681	2	wcw_1335(75.0)+wcw_1334(75.0)+
wcw_1852	hypothetical protein	1990551	1990600	-	297622060	96	1	1990651	1990941	76	0.0121188	1.00567	3	wcw_1852(76.0)+wcw_1851(96.0)+wcw_1853(366.0)+

## Sheet: DnaA1
Gene	Probe start	Probe end	COG	PID	Prot. Length	Gene strand	Gene start	Gene end	Probe distance	% reads	score	N Possible associations	Possible associations
wcw_1584	1665751	1665800	-	297621801	131	0	1665460	1665855	-80	0.00079	1.87863	1	wcw_1584(-80.0)+
wcw_1848	1985851	1985900	COG0234O	297622056	103	1	1985983	1986294	108	0.000751	1.78589	1	wcw_1848(108.0)+
wcw_0277	314501	314550	COG0593L	297620521	450	0	313175	314527	-2	0.000711	1.69077	2	wcw_0277(-2.0)+wcw_0278(347.0)+
wcw_1834	1967401	1967450	COG3209M	297622042	1741	0	1962096	1967321	104	0.000711	1.69077	1	wcw_1834(104.0)+
wcw_1636	1735351	1735400	COG1420K	297621850	389	1	1735377	1736546	2	0.000672	1.59803	1	wcw_1636(2.0)+
wcw_1857	1999851	1999900	-	297622065	165	1	1999845	2000342	-30	0.000672	1.59803	1	wcw_1857(-30.0)+
wcw_1978	2115251	2115300	COG0468L	297622180	350	1	2115260	2116312	-15	0.000672	1.59803	1	wcw_1978(-15.0)+
wcw_0078	85351	85400	COG1448E	297620323	398	0	84061	85257	118	0.000632	1.5029	1	wcw_0078(118.0)+
wcw_0586	632201	632250	COG0690U	297620823	92	1	632373	632651	148	0.000632	1.5029	1	wcw_0586(148.0)+
wcw_0874	947001	947050	COG1284S	297621109	312	0	945840	946778	247	0.000632	1.5029	1	wcw_0874(247.0)+
wcw_0915	983901	983950	COG0291J	297621145	65	1	984188	984385	263	0.000632	1.5029	1	wcw_0915(263.0)+
wcw_1597	1679551	1679600	COG0544O	297621811	407	1	1679788	1681011	213	0.000632	1.5029	1	wcw_1597(213.0)+
wcw_1933	2077051	2077100	COG0052J	297622137	290	1	2077158	2078030	83	0.000632	1.5029	2	wcw_1933(83.0)+wcw_1931(146.0)+
wcw_0132	138301	138350	-	297620376	620	1	138689	140551	364	0.000593	1.41016	1	wcw_0132(364.0)+
wcw_0172	187451	187500	COG2183K	297620416	746	1	187783	190023	308	0.000593	1.41016	1	wcw_0172(308.0)+
wcw_0278	314901	314950	COG0834ET	297620522	273	1	314872	315693	-53	0.000593	1.41016	2	wcw_0278(-53.0)+wcw_0277(398.0)+
wcw_0470	521801	521850	COG2120S	297620711	334	0	520515	521519	306	0.000593	1.41016	1	wcw_0470(306.0)+
wcw_1589	1667401	1667450	COG1723S	297621804	259	1	1667566	1668345	141	0.000593	1.41016	1	wcw_1589(141.0)+
wcw_1719	1836151	1836200	COG1566V	297621932	296	0	1835038	1835928	247	0.000593	1.41016	1	wcw_1719(247.0)+
wcw_1943	2085051	2085100	COG0268J	297622145	95	0	2084730	2085017	58	0.000593	1.41016	2	wcw_1943(58.0)+wcw_1944(98.0)+
wcw_0266	298651	298700	COG1003E	297620510	478	1	298688	300124	13	0.000553	1.31504	1	wcw_0266(13.0)+
wcw_0301	339001	339050	COG0340H	297620545	239	0	338002	338721	304	0.000553	1.31504	1	wcw_0301(304.0)+
wcw_0307	345651	345700	COG0049J	297620551	157	0	344889	345362	313	0.000553	1.31504	1	wcw_0307(313.0)+
wcw_1342	1435701	1435750	COG0234O	297621563	106	1	1435699	1436019	-26	0.000553	1.31504	2	wcw_1342(-26.0)+wcw_1343(316.0)+
wcw_1376	1468001	1468050	COG1057H	297621596	200	0	1467484	1468086	-61	0.000553	1.31504	1	wcw_1376(-61.0)+
wcw_1432	1518201	1518250	COG1968V	297621650	259	1	1518154	1518933	-71	0.000553	1.31504	1	wcw_1432(-71.0)+
wcw_1459	1548251	1548300	COG0253E	297621677	284	1	1548209	1549063	-66	0.000553	1.31504	1	wcw_1459(-66.0)+
wcw_1477	1567051	1567100	COG2271G	297621695	455	0	1565762	1567129	-54	0.000553	1.31504	1	wcw_1477(-54.0)+
wcw_1487	1575001	1575050	COG0256J	297621705	123	0	1574277	1574648	377	0.000553	1.31504	1	wcw_1487(377.0)+
wcw_1608	1696151	1696200	-	297621822	313	1	1696172	1697113	-3	0.000553	1.31504	1	wcw_1608(-3.0)+
wcw_1660	1774501	1774550	-	297621874	32	0	1774478	1774576	-51	0.000553	1.31504	2	wcw_1660(-51.0)+wcw_1662(234.0)+
wcw_1849	1986101	1986150	COG0459O	297622057	559	1	1986309	1987988	184	0.000553	1.31504	1	wcw_1849(184.0)+
wcw_1859	2000501	2000550	COG0491R	297622066	211	1	2000508	2001143	-17	0.000553	1.31504	1	wcw_1859(-17.0)+
wcw_1939	2080401	2080450	COG3880S	297622141	184	1	2080709	2081263	284	0.000553	1.31504	1	wcw_1939(284.0)+
wcw_0058	61151	61200	-	297620303	599	1	61217	63016	42	0.000514	1.2223	1	wcw_0058(42.0)+
wcw_0088	93651	93700	COG0520E	297620332	408	1	93629	94855	-46	0.000514	1.2223	1	wcw_0088(-46.0)+
wcw_0109	114751	114800	COG0084L	297620353	260	0	113615	114397	378	0.000514	1.2223	1	wcw_0109(378.0)+
wcw_0118	123051	123100	COG0848U	297620362	141	1	123080	123505	5	0.000514	1.2223	1	wcw_0118(5.0)+
wcw_0281	317801	317850	COG3491R	297620525	371	0	316500	317615	210	0.000514	1.2223	1	wcw_0281(210.0)+
wcw_0321	356201	356250	COG0245I	297620564	160	0	355691	356173	52	0.000514	1.2223	2	wcw_0321(52.0)+wcw_0322(83.0)+
wcw_0324	358801	358850	COG1075R	297620567	331	1	358774	359769	-51	0.000514	1.2223	1	wcw_0324(-51.0)+
wcw_0374	413451	413500	COG0101J	297620615	254	0	412591	413355	120	0.000514	1.2223	1	wcw_0374(120.0)+
wcw_0435	479851	479900	COG1301C	297620676	414	1	479870	481114	-5	0.000514	1.2223	2	wcw_0435(-5.0)+wcw_0434(47.0)+
wcw_0476	525551	525600	-	297620716	57	1	525966	526139	391	0.000514	1.2223	1	wcw_0476(391.0)+
wcw_0491	543751	543800	COG1026R	297620731	986	0	540500	543460	315	0.000514	1.2223	1	wcw_0491(315.0)+
wcw_0531	585551	585600	-	297620771	78	1	585835	586071	260	0.000514	1.2223	1	wcw_0531(260.0)+
wcw_0537	592151	592200	-	297620777	50	1	592246	592398	71	0.000514	1.2223	2	wcw_0537(71.0)+wcw_0538(220.0)+
wcw_0706	780701	780750	COG0194F	297620942	202	1	780646	781254	-79	0.000514	1.2223	1	wcw_0706(-79.0)+
wcw_0801	872451	872500	COG1302S	297621037	158	0	872006	872482	-7	0.000514	1.2223	2	wcw_0801(-7.0)+wcw_0802(177.0)+
wcw_0886	954301	954350	-	297621117	125	1	954598	954975	273	0.000514	1.2223	1	wcw_0886(273.0)+
wcw_0916	984451	984500	COG0292J	297621146	118	1	984401	984757	-74	0.000514	1.2223	2	wcw_0916(-74.0)+wcw_0917(338.0)+
wcw_1169	1247251	1247300	COG0142H	297621395	294	1	1247497	1248381	222	0.000514	1.2223	1	wcw_1169(222.0)+
wcw_1250	1326051	1326100	COG0563F	297621476	221	0	1325434	1326099	-24	0.000514	1.2223	2	wcw_1250(-24.0)+wcw_1251(111.0)+
wcw_1351	1441701	1441750	-	297621571	125	0	1441039	1441416	309	0.000514	1.2223	1	wcw_1351(309.0)+
wcw_1388	1480601	1480650	COG1388M	297621608	232	0	1479799	1480497	128	0.000514	1.2223	1	wcw_1388(128.0)+
wcw_1469	1555451	1555500	COG0534V	297621687	483	1	1555865	1557316	390	0.000514	1.2223	1	wcw_1469(390.0)+
wcw_1476	1564101	1564150	COG2079R	297621694	484	1	1564355	1565809	230	0.000514	1.2223	1	wcw_1476(230.0)+
wcw_1479	1569351	1569400	COG0057G	297621697	340	0	1567968	1568990	385	0.000514	1.2223	1	wcw_1479(385.0)+
wcw_1539	1619251	1619300	-	297621757	55	0	1618734	1618901	374	0.000514	1.2223	1	wcw_1539(374.0)+
wcw_1581	1662101	1662150	COG2849S	297621798	914	0	1659071	1661815	310	0.000514	1.2223	1	wcw_1581(310.0)+
wcw_1583	1665701	1665750	-	297621800	140	0	1664933	1665355	370	0.000514	1.2223	1	wcw_1583(370.0)+
wcw_1587	1666651	1666700	COG1381L	297621803	228	1	1666721	1667407	46	0.000514	1.2223	2	wcw_1587(46.0)+wcw_1585(122.0)+
wcw_1591	1668601	1668650	COG0209F	297621806	918	1	1668981	1671737	356	0.000514	1.2223	1	wcw_1591(356.0)+
wcw_1604	1690551	1690600	-	297621818	202	1	1690637	1691245	62	0.000514	1.2223	1	wcw_1604(62.0)+
wcw_1634	1729851	1729900	COG2217P	297621848	663	1	1730200	1732191	325	0.000514	1.2223	1	wcw_1634(325.0)+
wcw_1646	1758001	1758050	COG0237H	297621860	203	1	1757993	1758604	-32	0.000514	1.2223	1	wcw_1646(-32.0)+
wcw_1647	1758401	1758450	COG1158K	297621861	451	1	1758638	1759993	213	0.000514	1.2223	1	wcw_1647(213.0)+
wcw_1708	1820151	1820200	COG0018J	297621921	576	1	1820086	1821816	-89	0.000514	1.2223	1	wcw_1708(-89.0)+
wcw_1731	1851251	1851300	COG1301C	297621941	410	0	1850090	1851322	-47	0.000514	1.2223	1	wcw_1731(-47.0)+
wcw_1737	1857501	1857550	COG0620E	297621947	298	1	1857552	1858448	27	0.000514	1.2223	1	wcw_1737(27.0)+
wcw_1767	1885501	1885550	COG0408H	297621977	269	0	1884422	1885231	294	0.000514	1.2223	1	wcw_1767(294.0)+
wcw_1824	1949551	1949600	COG0673R	297622032	542	1	1949758	1951386	183	0.000514	1.2223	1	wcw_1824(183.0)+
wcw_1832	1961501	1961550	-	297622040	186	0	1960974	1961534	-9	0.000514	1.2223	1	wcw_1832(-9.0)+
wcw_1864	2004501	2004550	-	297622071	211	1	2004882	2005517	357	0.000514	1.2223	1	wcw_1864(357.0)+
wcw_1931	2077001	2077050	COG0768M	297622136	1119	0	2073570	2076929	96	0.000514	1.2223	2	wcw_1931(96.0)+wcw_1933(133.0)+
wcw_1934	2078001	2078050	COG0264J	297622138	278	1	2078033	2078869	8	0.000514	1.2223	1	wcw_1934(8.0)+
wcw_1942	2084701	2084750	-	297622144	149	0	2084220	2084669	56	0.000514	1.2223	1	wcw_1942(56.0)+
wcw_1977	2114251	2114300	COG0212H	297622179	178	1	2114622	2115158	347	0.000514	1.2223	1	wcw_1977(347.0)+
wcw_0092	97651	97700	COG4794U	297620336	92	0	97191	97469	206	0.000474	1.12718	1	wcw_0092(206.0)+
wcw_0142	153351	153400	-	297620386	106	0	152976	153296	79	0.000474	1.12718	2	wcw_0142(79.0)+wcw_0141(380.0)+
wcw_0148	161101	161150	COG1533L	297620392	330	0	159834	160826	299	0.000474	1.12718	1	wcw_0148(299.0)+
wcw_0173	190151	190200	COG1508K	297620417	486	1	190103	191563	-72	0.000474	1.12718	1	wcw_0173(-72.0)+
wcw_0197	216801	216850	COG2050Q	297620441	142	1	217222	217650	397	0.000474	1.12718	1	wcw_0197(397.0)+
wcw_0200	219251	219300	COG0848U	297620444	148	0	218623	219069	206	0.000474	1.12718	1	wcw_0200(206.0)+
wcw_0225	247201	247250	COG2077O	297620469	168	0	246785	247291	-66	0.000474	1.12718	1	wcw_0225(-66.0)+
wcw_0263	295501	295550	COG0404E	297620507	363	1	295908	296999	383	0.000474	1.12718	1	wcw_0263(383.0)+
wcw_0274	310401	310450	COG1040R	297620518	232	1	310682	311380	257	0.000474	1.12718	1	wcw_0274(257.0)+
wcw_0275	311101	311150	COG2120S	297620519	227	1	311383	312066	258	0.000474	1.12718	1	wcw_0275(258.0)+
wcw_0291	329551	329600	COG1392P	297620535	227	0	328603	329286	289	0.000474	1.12718	1	wcw_0291(289.0)+
wcw_0340	377851	377900	COG1781F	297620583	152	0	377120	377578	297	0.000474	1.12718	1	wcw_0340(297.0)+
wcw_0341	378801	378850	COG0540F	297620584	305	0	377581	378498	327	0.000474	1.12718	1	wcw_0341(327.0)+
wcw_0351	390701	390750	-	297620594	99	1	390801	391100	76	0.000474	1.12718	2	wcw_0351(76.0)+wcw_0352(372.0)+
wcw_0357	396651	396700	COG0750M	297620599	649	1	397027	398976	352	0.000474	1.12718	1	wcw_0357(352.0)+
wcw_0375	414051	414100	-	297620616	259	0	413352	414131	-56	0.000474	1.12718	1	wcw_0375(-56.0)+
wcw_0400	443701	443750	-	297620641	330	0	442520	443512	213	0.000474	1.12718	1	wcw_0400(213.0)+
wcw_0409	450351	450400	COG2121S	297620650	231	0	449285	449980	395	0.000474	1.12718	1	wcw_0409(395.0)+
wcw_0413	453901	453950	COG0617J	297620654	413	0	452622	453863	62	0.000474	1.12718	1	wcw_0413(62.0)+
wcw_0501	554051	554100	-	297620741	411	0	552595	553830	245	0.000474	1.12718	1	wcw_0501(245.0)+
wcw_0530	582301	582350	COG0060J	297620770	1037	1	582630	585743	305	0.000474	1.12718	1	wcw_0530(305.0)+
wcw_0536	590751	590800	COG1488H	297620776	490	1	590777	592249	2	0.000474	1.12718	1	wcw_0536(2.0)+
wcw_0590	634301	634350	COG0244J	297620827	174	1	634381	634905	56	0.000474	1.12718	1	wcw_0590(56.0)+
wcw_0652	712301	712350	COG0451MG	297620889	260	0	711584	712366	-41	0.000474	1.12718	1	wcw_0652(-41.0)+
wcw_0681	742551	742600	COG0795R	297620917	359	0	741556	742635	-60	0.000474	1.12718	1	wcw_0681(-60.0)+
wcw_0698	758301	758350	COG0228J	297620934	109	1	758701	759030	376	0.000474	1.12718	1	wcw_0698(376.0)+
wcw_0799	871701	871750	COG2252R	297621035	432	0	870204	871502	223	0.000474	1.12718	1	wcw_0799(223.0)+
wcw_0831	899401	899450	COG3335L	297621066	362	0	898414	899502	-77	0.000474	1.12718	1	wcw_0831(-77.0)+
wcw_1009	1088651	1088700	COG0394T	297621237	154	1	1088737	1089201	62	0.000474	1.12718	1	wcw_1009(62.0)+
wcw_1037	1120001	1120050	COG1253R	297621265	432	0	1118401	1119699	326	0.000474	1.12718	1	wcw_1037(326.0)+
wcw_1038	1120051	1120100	COG0319R	297621266	153	0	1119687	1120148	-73	0.000474	1.12718	2	wcw_1038(-73.0)+wcw_1037(376.0)+
wcw_1216	1289151	1289200	COG2911S	297621442	767	1	1289507	1291810	332	0.000474	1.12718	1	wcw_1216(332.0)+
wcw_1279	1358301	1358350	COG2270R	297621500	403	1	1358702	1359913	377	0.000474	1.12718	1	wcw_1279(377.0)+
wcw_1298	1388051	1388100	COG0596R	297621519	235	1	1388446	1389153	371	0.000474	1.12718	1	wcw_1298(371.0)+
wcw_1345	1439051	1439100	-	297621566	156	0	1438441	1438911	164	0.000474	1.12718	1	wcw_1345(164.0)+
wcw_1366	1458551	1458600	COG3757M	297621586	107	0	1458202	1458525	50	0.000474	1.12718	2	wcw_1366(50.0)+wcw_1367(87.0)+
wcw_1423	1510351	1510400	COG2812L	297621642	452	1	1510373	1511731	-2	0.000474	1.12718	1	wcw_1423(-2.0)+
wcw_1426	1514351	1514400	COG1925G	297621645	89	0	1513832	1514101	274	0.000474	1.12718	1	wcw_1426(274.0)+
wcw_1439	1525551	1525600	COG0232F	297621657	393	0	1524488	1525669	-94	0.000474	1.12718	1	wcw_1439(-94.0)+
wcw_1471	1560351	1560400	COG0183I	297621689	408	0	1559024	1560250	125	0.000474	1.12718	1	wcw_1471(125.0)+
wcw_1488	1575501	1575550	COG0097J	297621706	180	0	1574658	1575200	325	0.000474	1.12718	1	wcw_1488(325.0)+
wcw_1521	1599451	1599500	-	297621739	192	0	1598846	1599424	51	0.000474	1.12718	1	wcw_1521(51.0)+
wcw_1531	1613901	1613950	COG3118O	297621749	108	0	1613212	1613538	387	0.000474	1.12718	1	wcw_1531(387.0)+
wcw_1568	1642301	1642350	COG0728R	297621785	449	1	1642573	1643922	248	0.000474	1.12718	1	wcw_1568(248.0)+
wcw_1622	1708451	1708500	COG1450NU	297621836	1115	1	1708828	1712175	353	0.000474	1.12718	1	wcw_1622(353.0)+
wcw_1659	1773601	1773650	COG0024J	297621873	274	1	1773646	1774470	21	0.000474	1.12718	1	wcw_1659(21.0)+
wcw_1678	1787601	1787650	COG3202C	297621891	502	1	1787709	1789217	84	0.000474	1.12718	1	wcw_1678(84.0)+
wcw_1701	1815451	1815500	COG0311H	297621914	178	0	1814920	1815456	19	0.000474	1.12718	1	wcw_1701(19.0)+
wcw_1712	1826001	1826050	-	297621925	76	1	1825995	1826225	-30	0.000474	1.12718	1	wcw_1712(-30.0)+
wcw_1725	1844801	1844850	COG0530P	297621935	313	0	1843655	1844596	229	0.000474	1.12718	1	wcw_1725(229.0)+
wcw_1760	1880251	1880300	COG4285S	297621970	330	0	1879308	1880300	-25	0.000474	1.12718	1	wcw_1760(-25.0)+
wcw_1766	1884301	1884350	-	297621976	225	0	1883686	1884363	-38	0.000474	1.12718	1	wcw_1766(-38.0)+
wcw_1770	1886151	1886200	COG0803P	297621979	309	1	1886177	1887106	2	0.000474	1.12718	1	wcw_1770(2.0)+
wcw_1815	1941551	1941600	COG0841V	297622023	1026	0	1938252	1941332	243	0.000474	1.12718	1	wcw_1815(243.0)+
wcw_1822	1947301	1947350	COG0677M	297622030	440	1	1947316	1948638	-9	0.000474	1.12718	1	wcw_1822(-9.0)+
wcw_1827	1958551	1958600	COG0841V	297622035	1039	0	1955335	1958454	121	0.000474	1.12718	1	wcw_1827(121.0)+
wcw_1829	1959401	1959450	-	297622037	59	1	1959604	1959783	179	0.000474	1.12718	1	wcw_1829(179.0)+
wcw_1906	2049751	2049800	-	297622112	238	0	2049006	2049722	53	0.000474	1.12718	1	wcw_1906(53.0)+
wcw_1907	2050601	2050650	-	297622113	168	0	2049719	2050225	400	0.000474	1.12718	1	wcw_1907(400.0)+
wcw_1946	2086301	2086350	COG0676G	297622148	300	1	2086466	2087368	141	0.000474	1.12718	1	wcw_1946(141.0)+
wcw_0043	50451	50500	COG1194L	297620289	374	0	49091	50215	260	0.000435	1.03444	1	wcw_0043(260.0)+
wcw_0056	59251	59300	COG0560E	297620301	219	1	59286	59945	11	0.000435	1.03444	1	wcw_0056(11.0)+
wcw_0071	76101	76150	COG0814E	297620316	408	1	76387	77613	262	0.000435	1.03444	1	wcw_0071(262.0)+
wcw_0083	89051	89100	-	297620327	39	1	89045	89164	-30	0.000435	1.03444	3	wcw_0083(-30.0)+wcw_0082(112.0)+wcw_0084(182.0)+
wcw_0086	91351	91400	COG0396O	297620330	255	1	91600	92367	225	0.000435	1.03444	1	wcw_0086(225.0)+
wcw_0089	94751	94800	COG0009J	297620333	307	1	94845	95768	70	0.000435	1.03444	1	wcw_0089(70.0)+
wcw_0091	97301	97350	COG4791U	297620335	281	0	96345	97190	135	0.000435	1.03444	1	wcw_0091(135.0)+
wcw_0094	99201	99250	COG1317NU	297620338	229	0	98368	99057	168	0.000435	1.03444	1	wcw_0094(168.0)+
wcw_0098	102951	103000	-	297620342	299	0	101701	102600	375	0.000435	1.03444	1	wcw_0098(375.0)+
wcw_0127	130051	130100	COG0192H	297620371	392	1	130383	131561	308	0.000435	1.03444	1	wcw_0127(308.0)+
wcw_0129	132351	132400	COG2956G	297620373	1260	1	132678	136460	303	0.000435	1.03444	1	wcw_0129(303.0)+
wcw_0135	142801	142850	COG1457F	297620379	392	1	143002	144180	177	0.000435	1.03444	1	wcw_0135(177.0)+
wcw_0170	184101	184150	COG1217T	297620414	604	1	184523	186337	398	0.000435	1.03444	1	wcw_0170(398.0)+
wcw_0174	191701	191750	COG3209M	297620418	1639	1	191630	196549	-95	0.000435	1.03444	1	wcw_0174(-95.0)+
wcw_0206	225401	225450	COG1862U	297620450	131	1	225670	226065	245	0.000435	1.03444	1	wcw_0206(245.0)+
wcw_0209	229501	229550	-	297620453	368	0	228262	229368	157	0.000435	1.03444	1	wcw_0209(157.0)+
wcw_0233	254401	254450	COG1197LK	297620477	1092	0	251061	254339	86	0.000435	1.03444	1	wcw_0233(86.0)+
wcw_0237	258651	258700	COG2824P	297620481	113	0	258325	258666	9	0.000435	1.03444	2	wcw_0237(9.0)+wcw_0236(369.0)+
wcw_0240	262601	262650	COG0407H	297620484	345	1	262525	263562	-100	0.000435	1.03444	1	wcw_0240(-100.0)+
wcw_0251	284551	284600	COG1066O	297620495	457	0	283229	284602	-27	0.000435	1.03444	1	wcw_0251(-27.0)+
wcw_0254	285701	285750	-	297620498	294	1	286028	286912	303	0.000435	1.03444	2	wcw_0254(303.0)+wcw_0252(372.0)+
wcw_0271	303701	303750	-	297620515	1739	1	304095	309314	370	0.000435	1.03444	1	wcw_0271(370.0)+
wcw_0282	318051	318100	COG1225O	297620526	151	0	317608	318063	12	0.000435	1.03444	1	wcw_0282(12.0)+
wcw_0313	349251	349300	COG0575I	297620557	280	0	348137	348979	296	0.000435	1.03444	1	wcw_0313(296.0)+
wcw_0315	351001	351050	COG0104F	297620559	434	0	349757	351061	-36	0.000435	1.03444	1	wcw_0315(-36.0)+
wcw_0326	360651	360700	COG1240H	297620569	375	1	360927	362054	252	0.000435	1.03444	1	wcw_0326(252.0)+
wcw_0346	387101	387150	COG0399M	297620589	386	1	387125	388285	0	0.000435	1.03444	2	wcw_0346(0.0)+wcw_0345(88.0)+
wcw_0348	389251	389300	-	297620591	131	0	388894	389289	-14	0.000435	1.03444	1	wcw_0348(-14.0)+
wcw_0367	409551	409600	COG3012S	297620609	125	0	409224	409601	-26	0.000435	1.03444	2	wcw_0367(-26.0)+wcw_0368(75.0)+
wcw_0386	422701	422750	COG0147EH	297620627	416	1	422921	424171	196	0.000435	1.03444	1	wcw_0386(196.0)+
wcw_0389	425851	425900	COG0115EH	297620630	213	1	426248	426889	373	0.000435	1.03444	1	wcw_0389(373.0)+
wcw_0394	433201	433250	COG0442J	297620635	507	1	433330	434853	105	0.000435	1.03444	1	wcw_0394(105.0)+
wcw_0410	451401	451450	COG0763M	297620651	386	0	449977	451137	288	0.000435	1.03444	1	wcw_0410(288.0)+
wcw_0421	461601	461650	COG0419L	297620662	1081	1	461550	464795	-75	0.000435	1.03444	1	wcw_0421(-75.0)+
wcw_0434	479801	479850	COG0501O	297620675	422	0	478560	479828	-3	0.000435	1.03444	2	wcw_0434(-3.0)+wcw_0435(45.0)+
wcw_0472	523051	523100	-	297620712	155	0	522373	522840	235	0.000435	1.03444	1	wcw_0472(235.0)+
wcw_0474	524751	524800	-	297620714	100	0	524192	524494	281	0.000435	1.03444	1	wcw_0474(281.0)+
wcw_0481	529951	530000	COG4420S	297620721	232	1	530185	530883	210	0.000435	1.03444	1	wcw_0481(210.0)+
wcw_0496	547751	547800	COG1322S	297620736	435	1	548001	549308	226	0.000435	1.03444	1	wcw_0496(226.0)+
wcw_0517	569251	569300	COG1001F	297620757	542	0	567542	569170	105	0.000435	1.03444	1	wcw_0517(105.0)+
wcw_0526	579901	579950	-	297620766	229	0	579071	579760	165	0.000435	1.03444	1	wcw_0526(165.0)+
wcw_0555	604451	604500	COG1662L	297620794	202	0	603596	604204	271	0.000435	1.03444	1	wcw_0555(271.0)+
wcw_0610	659451	659500	COG0114C	297620847	485	1	659617	661074	142	0.000435	1.03444	1	wcw_0610(142.0)+
wcw_0699	759001	759050	COG0336J	297620935	228	1	759040	759726	15	0.000435	1.03444	1	wcw_0699(15.0)+
wcw_0701	760101	760150	COG0164L	297620937	254	1	760103	760867	-22	0.000435	1.03444	1	wcw_0701(-22.0)+
wcw_0726	801651	801700	COG0166G	297620962	518	1	801601	803157	-74	0.000435	1.03444	2	wcw_0726(-74.0)+wcw_0725(163.0)+
wcw_0757	829951	830000	COG0101J	297620993	254	0	829146	829910	65	0.000435	1.03444	1	wcw_0757(65.0)+
wcw_0758	830551	830600	COG2095U	297620994	195	0	829894	830481	94	0.000435	1.03444	1	wcw_0758(94.0)+
wcw_0775	846601	846650	COG3011S	297621011	136	1	846953	847363	328	0.000435	1.03444	1	wcw_0775(328.0)+
wcw_0792	866851	866900	COG0613R	297621028	274	0	865995	866819	56	0.000435	1.03444	1	wcw_0792(56.0)+
wcw_0802	872651	872700	-	297621038	136	1	872652	873062	-23	0.000435	1.03444	2	wcw_0802(-23.0)+wcw_0801(193.0)+
wcw_0819	883451	883500	COG0359J	297621054	167	1	883468	883971	-7	0.000435	1.03444	1	wcw_0819(-7.0)+
wcw_0824	888351	888400	COG2801L	297621059	253	1	888476	889237	101	0.000435	1.03444	2	wcw_0824(101.0)+wcw_0822(334.0)+
wcw_0827	893051	893100	-	297621062	307	0	891901	892824	251	0.000435	1.03444	1	wcw_0827(251.0)+
wcw_0861	935501	935550	COG0720H	297621096	176	0	934953	935483	42	0.000435	1.03444	2	wcw_0861(42.0)+wcw_0862(-100.0)+
wcw_0951	1020651	1020700	-	297621181	105	0	1020110	1020427	248	0.000435	1.03444	1	wcw_0951(248.0)+
wcw_0962	1034801	1034850	-	297621191	267	0	1033768	1034571	254	0.000435	1.03444	1	wcw_0962(254.0)+
wcw_1070	1152551	1152600	COG5548S	297621298	105	0	1152334	1152651	-76	0.000435	1.03444	2	wcw_1070(-76.0)+wcw_1069(303.0)+
wcw_1085	1168501	1168550	COG0108H	297621311	399	0	1167120	1168319	206	0.000435	1.03444	1	wcw_1085(206.0)+
wcw_1186	1260601	1260650	COG0236IQ	297621412	77	0	1260208	1260441	184	0.000435	1.03444	1	wcw_1186(184.0)+
wcw_1219	1296651	1296700	-	297621445	376	0	1295322	1296452	223	0.000435	1.03444	1	wcw_1219(223.0)+
wcw_1300	1390751	1390800	COG1181M	297621521	380	1	1390748	1391890	-27	0.000435	1.03444	1	wcw_1300(-27.0)+
wcw_1315	1411051	1411100	-	297621536	373	0	1409802	1410923	152	0.000435	1.03444	1	wcw_1315(152.0)+
wcw_1325	1420601	1420650	COG0722E	297621546	365	1	1420977	1422074	352	0.000435	1.03444	1	wcw_1325(352.0)+
wcw_1360	1449851	1449900	COG1190J	297621580	525	1	1449832	1451409	-43	0.000435	1.03444	1	wcw_1360(-43.0)+
wcw_1390	1482951	1483000	COG0472M	297621610	401	0	1481763	1482968	7	0.000435	1.03444	2	wcw_1390(7.0)+wcw_1391(116.0)+
wcw_1397	1489001	1489050	COG0614P	297621616	424	1	1489281	1490555	256	0.000435	1.03444	1	wcw_1397(256.0)+
wcw_1443	1532001	1532050	COG2870M	297621661	172	1	1532005	1532523	-20	0.000435	1.03444	1	wcw_1443(-20.0)+
wcw_1447	1536501	1536550	COG0438M	297621665	335	0	1535482	1536489	36	0.000435	1.03444	1	wcw_1447(36.0)+
wcw_1502	1581751	1581800	COG0087J	297621720	220	0	1581101	1581763	12	0.000435	1.03444	1	wcw_1502(12.0)+
wcw_1526	1608351	1608400	COG0124J	297621744	480	1	1608377	1609819	2	0.000435	1.03444	1	wcw_1526(2.0)+
wcw_1541	1620801	1620850	COG2849S	297621759	326	0	1619512	1620492	333	0.000435	1.03444	1	wcw_1541(333.0)+
wcw_1558	1632551	1632600	-	297621775	99	0	1632141	1632440	135	0.000435	1.03444	1	wcw_1558(135.0)+
wcw_1585	1666801	1666850	COG1544J	297621802	212	0	1665915	1666553	272	0.000435	1.03444	1	wcw_1585(272.0)+
wcw_1590	1668351	1668400	COG0759S	297621805	69	1	1668342	1668551	-33	0.000435	1.03444	1	wcw_1590(-33.0)+
wcw_1605	1690901	1690950	-	297621819	1019	1	1691320	1694379	395	0.000435	1.03444	1	wcw_1605(395.0)+
wcw_1626	1715451	1715500	COG1160R	297621840	454	1	1715427	1716791	-48	0.000435	1.03444	2	wcw_1626(-48.0)+wcw_1625(176.0)+
wcw_1675	1786301	1786350	COG0489D	297621888	281	0	1785469	1786314	11	0.000435	1.03444	1	wcw_1675(11.0)+
wcw_1699	1813451	1813500	COG3202C	297621912	531	0	1811949	1813544	-69	0.000435	1.03444	1	wcw_1699(-69.0)+
wcw_1700	1815151	1815200	COG0126G	297621913	399	0	1813669	1814868	307	0.000435	1.03444	1	wcw_1700(307.0)+
wcw_1703	1817201	1817250	COG2176L	297621916	249	0	1816382	1817131	94	0.000435	1.03444	1	wcw_1703(94.0)+
wcw_1723	1841101	1841150	-	297621933	275	1	1841274	1842101	149	0.000435	1.03444	1	wcw_1723(149.0)+
wcw_1732	1852651	1852700	COG1663M	297621942	367	0	1851379	1852482	193	0.000435	1.03444	1	wcw_1732(193.0)+
wcw_1738	1858151	1858200	COG0620E	297621948	386	1	1858445	1859605	270	0.000435	1.03444	1	wcw_1738(270.0)+
wcw_1748	1867101	1867150	-	297621958	220	0	1866531	1867193	-68	0.000435	1.03444	1	wcw_1748(-68.0)+
wcw_1750	1868351	1868400	COG1734T	297621960	121	0	1867780	1868145	230	0.000435	1.03444	1	wcw_1750(230.0)+
wcw_1755	1872351	1872400	-	297621965	170	1	1872740	1873252	365	0.000435	1.03444	1	wcw_1755(365.0)+
wcw_1761	1880651	1880700	COG1268R	297621971	151	0	1880180	1880635	40	0.000435	1.03444	3	wcw_1761(40.0)+wcw_1760(375.0)+wcw_1762(64.0)+
wcw_1777	1893401	1893450	COG0095H	297621985	238	1	1893636	1894352	211	0.000435	1.03444	1	wcw_1777(211.0)+
wcw_1788	1905201	1905250	COG0817L	297621996	159	0	1904724	1905203	22	0.000435	1.03444	1	wcw_1788(22.0)+
wcw_1835	1968351	1968400	COG0560E	297622043	207	0	1967364	1967987	388	0.000435	1.03444	1	wcw_1835(388.0)+
wcw_1836	1967651	1967700	COG0451MG	297622044	317	1	1968023	1968976	348	0.000435	1.03444	2	wcw_1836(348.0)+wcw_1834(354.0)+
wcw_1838	1971601	1971650	COG2265J	297622046	441	0	1970050	1971375	250	0.000435	1.03444	1	wcw_1838(250.0)+
wcw_1840	1971801	1971850	-	297622048	565	1	1972139	1973836	314	0.000435	1.03444	1	wcw_1840(314.0)+
wcw_1844	1978851	1978900	-	297622052	304	0	1977704	1978618	257	0.000435	1.03444	1	wcw_1844(257.0)+
wcw_1860	2000901	2000950	COG0450O	297622067	197	1	2001148	2001741	223	0.000435	1.03444	1	wcw_1860(223.0)+
wcw_1880	2021751	2021800	COG0366G	297622087	1076	1	2021756	2024986	-19	0.000435	1.03444	1	wcw_1880(-19.0)+
wcw_1891	2032801	2032850	-	297622098	83	1	2033149	2033400	324	0.000435	1.03444	1	wcw_1891(324.0)+
wcw_1961	2098151	2098200	-	297622163	46	1	2098151	2098291	-24	0.000435	1.03444	2	wcw_1961(-24.0)+wcw_1959(235.0)+
wcw_1969	2107601	2107650	-	297622171	43	0	2107167	2107298	327	0.000435	1.03444	1	wcw_1969(327.0)+
wcw_1976	2112951	2113000	COG2849S	297622178	426	1	2113345	2114625	370	0.000435	1.03444	1	wcw_1976(370.0)+

## Sheet: DnaA3
Gene	Probe start	Probe end	COG	PID	Prot. Length	Gene strand	Gene start	Gene end	Probe distance	% reads	Z-score	N Possible associations	Possible associations
wcw_0287	323701	323750	COG1173EP	297620531	489	1	323920	325389	195	0.00234507	0	1	wcw_0287(195.0)+
wcw_0634	686351	686400	COG3328L	297620871	417	0	685192	686445	-70	0.00255634	0	3	wcw_0634(-70.0)+wcw_0635(144.0)+wcw_0636(306.0)+
wcw_1091	1175751	1175800	COG5433L	297621317	391	0	1174659	1175834	-59	0.00226056	0	2	wcw_1091(-59.0)+wcw_1092(359.0)+
wcw_1689	1804751	1804800	COG3328L	297621902	417	0	1803579	1804832	-57	0.00228169	0	1	wcw_1689(-57.0)+

## Sheet: Wcw_1223
Gene	Predicted Function	Probe start	Probe end	COG	PID	Prot. Length	Gene strand	Gene start	Gene end	Probe distance	% reads	Score	N Possible associations	Possible associations
wcw_1025	Thiamine pyrophosphate-requiring enzymes	1105601	1105650	COG1165H	297621253	327	1	1105986	1106969	361	0.0568586	2.41111	1	wcw_1025(361.0)+
wcw_0289	hypothetical protein	327501	327550	-	297620533	180	0	326649	327191	334	0.0526662	2.23334	1	wcw_0289(334.0)+
wcw_0250	Porphobilinogen deaminase	283551	283600	COG0181H	297620494	472	0	281980	283398	177	0.0491726	2.08519	1	wcw_0250(177.0)+
wcw_0233	Transcription-repair coupling factor (superfamily II helicase)	254401	254450	COG1197LK	297620477	1092	0	251061	254339	86	0.0477315	2.02408	1	wcw_0233(86.0)+
wcw_1057	Cytosine deaminase and related metal-dependent hydrolases	1141301	1141350	COG1228Q	297621285	407	0	1139809	1141032	293	0.0464214	1.96852	1	wcw_1057(293.0)+
wcw_0421	ATPase involved in DNA repair	461601	461650	COG0419L	297620662	1081	1	461550	464795	-75	0.04581	1.94259	1	wcw_0421(-75.0)+
wcw_0337	Orotate phosphoribosyltransferase	375101	375150	COG0461F	297620580	202	0	374255	374863	262	0.0450239	1.90926	1	wcw_0337(262.0)+
wcw_1850	Uncharacterized protein conserved in bacteria	1987651	1987700	COG2331S	297622058	78	1	1988060	1988296	385	0.0429278	1.82037	1	wcw_1850(385.0)+
wcw_0351	ftsL	390401	390450	-	297620594	99	1	390801	391100	376	0.0424474	1.8	1	wcw_0351(376.0)+
wcw_0269	Na+-transporting NADH:ubiquinone oxidoreductase, subunit Nqr	302551	302600	COG2869C	297620513	306	0	301494	302414	161	0.0417487	1.77037	1	wcw_0269(161.0)+
wcw_1018	hypothetical protein	1098101	1098150	-	297621246	112	0	1097865	1098203	-78	0.041705	1.76852	1	wcw_1018(-78.0)+
wcw_0264	Glycine cleavage system H protein (lipoate- binding)	296601	296650	COG0509E	297620508	119	1	296996	297355	371	0.0396962	1.68333	1	wcw_0264(371.0)+
wcw_1872	Uncharacterized conserved protein (some members contain a von Willebrand factor type A (vWA) domain)	2014101	2014150	COG1721R	297622079	293	1	2014219	2015100	94	0.0395652	1.67778	1	wcw_1872(94.0)+
wcw_0275	Uncharacterized proteins, LmbE homologs	311451	311500	COG2120S	297620519	227	1	311383	312066	-92	0.0393905	1.67037	1	wcw_0275(-92.0)+
wcw_0393	hypothetical protein	432351	432400	-	297620634	157	1	432276	432749	-99	0.0390411	1.65556	2	wcw_0393(-99.0)+wcw_0392(273.0)+
wcw_1472	3-hydroxyacyl-CoA dehydrogenase	1561851	1561900	COG1250I	297621690	444	0	1560247	1561581	294	0.0389101	1.65	1	wcw_1472(294.0)+
wcw_1787	Holliday junction resolvasome, DNA-binding subunit	1904901	1904950	COG0632L	297621995	202	0	1904119	1904727	198	0.0388664	1.64815	1	wcw_1787(198.0)+
wcw_0276	Glycosyltransferase	311701	311750	COG0438M	297620520	361	1	312093	313178	368	0.0384734	1.63148	1	wcw_0276(368.0)+
wcw_0391	hypothetical protein	431101	431150	-	297620632	255	1	431145	431912	20	0.037338	1.58333	1	wcw_0391(20.0)+
wcw_0174	Rhs family protein	191701	191750	COG3209M	297620418	1639	1	191630	196549	-95	0.0372506	1.57963	1	wcw_0174(-95.0)+
wcw_1781	4-amino-4-deoxy-L-arabinose transferase and related glycosyltransferases of PMT family	1898501	1898550	COG1807M	297621989	481	0	1896913	1898358	167	0.037076	1.57222	1	wcw_1781(167.0)+
wcw_1635	NAD-specific glutamate dehydrogenase	1731851	1731900	COG2902E	297621849	1021	1	1732222	1735287	347	0.0368576	1.56296	1	wcw_1635(347.0)+
wcw_1788	Holliday junction resolvasome, endonuclease subunit	1905101	1905150	COG0817L	297621996	159	0	1904724	1905203	-78	0.0359842	1.52593	2	wcw_1788(-78.0)+wcw_1787(398.0)+
wcw_1759	Archaeal fructose-1,6-bisphosphatase and related enzymes of inositol monophosphatase family	1879701	1879750	COG0483G	297621969	277	0	1878548	1879381	344	0.0356349	1.51111	1	wcw_1759(344.0)+
wcw_0312	Cytidylate kinase	348251	348300	COG0283F	297620556	217	0	347487	348140	135	0.0355475	1.50741	1	wcw_0312(135.0)+
wcw_0392	hypothetical protein	432401	432450	-	297620633	32	0	432004	432102	323	0.0351108	1.48889	1	wcw_0392(323.0)+
wcw_0390	Rhs family protein	427001	427050	COG3209M	297620631	1349	1	426966	431015	-59	0.0342811	1.4537	1	wcw_0390(-59.0)+
wcw_0486	Heme/copper-type cytochrome/quinol oxidase, subunit 4	535151	535200	COG3125C	297620726	121	0	534439	534804	371	0.0339754	1.44074	1	wcw_0486(371.0)+
wcw_1784	Succinate dehydrogenase/fumarate reductase, cytochrome b subunit	1902401	1902450	COG2009C	297621992	326	0	1901053	1902033	392	0.0339317	1.43889	1	wcw_1784(392.0)+
wcw_1746	Predicted SAM-dependent methyltransferases	1865401	1865450	COG1092R	297621956	268	0	1864497	1865303	122	0.033888	1.43704	1	wcw_1746(122.0)+
wcw_0175	hypothetical protein	197451	197500	-	297620419	40	0	197039	197161	314	0.033757	1.43148	1	wcw_0175(314.0)+
wcw_1232	hypothetical protein	1308851	1308900	-	297621458	135	0	1308552	1308959	-84	0.0336697	1.42778	1	wcw_1232(-84.0)+
wcw_0240	Uroporphyrinogen-III decarboxylase	262401	262450	COG0407H	297620484	345	1	262525	263562	100	0.0335387	1.42222	1	wcw_0240(100.0)+
wcw_0345	hypothetical protein	387351	387400	-	297620588	527	0	385454	387037	338	0.0334077	1.41667	1	wcw_0345(338.0)+
wcw_1868	DNA mismatch repair enzyme (predicted ATPase)	2008651	2008700	COG0323L	297622075	582	1	2008591	2010339	-84	0.032709	1.38704	2	wcw_1868(-84.0)+wcw_1867(146.0)+
wcw_1867	tRNA nucleotidyltransferase/poly(A) polymerase	2008701	2008750	COG0617J	297622074	403	0	2007318	2008529	196	0.0326216	1.38333	1	wcw_1867(196.0)+
wcw_0491	Predicted Zn-dependent peptidases	543751	543800	COG1026R	297620731	986	0	540500	543460	315	0.0325343	1.37963	1	wcw_0491(315.0)+
wcw_1816	multidrug resistance protein mdtA precursor	1942701	1942750	COG0845M	297622024	359	0	1941329	1942408	317	0.0324906	1.37778	1	wcw_1816(317.0)+
wcw_0505	hypothetical protein	558701	558750	-	297620745	292	0	557458	558336	389	0.0323596	1.37222	1	wcw_0505(389.0)+
wcw_0251	CIG: Predicted ATP-dependent serine protease	284501	284550	COG1066O	297620495	457	0	283229	284602	-77	0.0322723	1.36852	1	wcw_0251(-77.0)+
wcw_1649	Predicted GTPase	1761751	1761800	COG0536R	297621863	328	0	1760857	1761843	-68	0.0320976	1.36111	1	wcw_1649(-68.0)+
wcw_1021	hypothetical protein	1100201	1100250	-	297621249	125	0	1099524	1099901	324	0.0316172	1.34074	1	wcw_1021(324.0)+
wcw_1834	Rhs family protein	1967551	1967600	COG3209M	297622042	1741	0	1962096	1967321	254	0.0313988	1.33148	1	wcw_1834(254.0)+
wcw_1013	hypothetical protein	1094251	1094300	-	297621241	53	1	1094660	1094821	385	0.0311368	1.32037	1	wcw_1013(385.0)+
wcw_0564	NTP pyrophosphohydrolases including oxidative damage repair enzymes	613151	613200	COG1051F	297620803	160	0	612534	613016	159	0.0310932	1.31852	1	wcw_0564(159.0)+
wcw_1791	UDP-glucose pyrophosphorylase	1907551	1907600	COG4284G	297621999	446	1	1907914	1909254	339	0.0308748	1.30926	1	wcw_1791(339.0)+
wcw_1630	Seryl-tRNA synthetase	1725151	1725200	COG0172J	297621844	423	1	1725458	1726729	283	0.0308311	1.30741	1	wcw_1630(283.0)+
wcw_0099	Lipoate synthase	103451	103500	COG0320H	297620343	323	0	102597	103568	-93	0.0305691	1.2963	1	wcw_0099(-93.0)+
wcw_0645	hypothetical protein	706701	706750	COG0251J	297620882	129	1	707079	707468	354	0.0304818	1.29259	1	wcw_0645(354.0)+
wcw_0763	Predicted ATPases of PP-loop superfamily	835051	835100	COG2102R	297620999	219	0	834236	834895	180	0.0300887	1.27593	1	wcw_0763(180.0)+
wcw_1687	Uncharacterized membrane-associated protein	1801851	1801900	COG0586S	297621900	212	1	1802262	1802900	387	0.0300887	1.27593	1	wcw_1687(387.0)+
wcw_1359	hypothetical protein	1449351	1449400	-	297621579	68	1	1449621	1449827	246	0.0300451	1.27408	1	wcw_1359(246.0)+
wcw_1433	DNA segregation ATPase FtsK/SpoIIIE and related proteins	1518951	1519000	COG1674D	297621651	827	1	1518888	1521371	-87	0.0298704	1.26667	1	wcw_1433(-87.0)+
wcw_1326	hypothetical protein	1421751	1421800	-	297621547	165	1	1422134	1422631	359	0.0297831	1.26296	1	wcw_1326(359.0)+
wcw_1785	Predicted GTPase	1902201	1902250	COG0486R	297621993	452	1	1902163	1903521	-62	0.0296957	1.25926	2	wcw_1785(-62.0)+wcw_1784(192.0)+
wcw_1732	Tetraacyldisaccharide-1-P 4'-kinase	1852751	1852800	COG1663M	297621942	367	0	1851379	1852482	293	0.02939	1.2463	1	wcw_1732(293.0)+
wcw_1836	Nucleoside-diphosphate-sugar epimerases	1967651	1967700	COG0451MG	297622044	317	1	1968023	1968976	348	0.02939	1.2463	2	wcw_1836(348.0)+wcw_1834(354.0)+
wcw_1701	Predicted glutamine amidotransferase involved in pyridoxine biosynthesis	1815601	1815650	COG0311H	297621914	178	0	1814920	1815456	169	0.0292153	1.23889	1	wcw_1701(169.0)+
wcw_0447	Acetyl-CoA carboxylase, carboxyltransferase component (subunits alpha and beta)	495751	495800	COG4799I	297620688	518	1	495680	497236	-95	0.028997	1.22963	1	wcw_0447(-95.0)+
wcw_0516	Predicted permeases	567801	567850	COG0730R	297620756	268	0	566739	567545	280	0.0289096	1.22593	1	wcw_0516(280.0)+
wcw_1395	Nicotinate-nucleotide pyrophosphorylase	1486451	1486500	COG0157H	297621614	284	1	1486767	1487621	292	0.028866	1.22408	1	wcw_1395(292.0)+
wcw_0191	Tryptophanyl-tRNA synthetase	209151	209200	COG0180J	297620435	348	1	209273	210319	98	0.0288223	1.22222	1	wcw_0191(98.0)+
wcw_1734	hypothetical protein	1852851	1852900	-	297621944	730	1	1853207	1855399	332	0.0284729	1.20741	2	wcw_1734(332.0)+wcw_1732(393.0)+
wcw_1745	rRNA methylases	1864901	1864950	COG0566J	297621955	272	0	1863710	1864528	397	0.0284293	1.20556	1	wcw_1745(397.0)+
wcw_1366	rhs family protein remnant	1458901	1458950	COG3757M	297621586	107	0	1458202	1458525	400	0.0283419	1.20185	1	wcw_1366(400.0)+
wcw_1187	Dehydrogenases with different specificities (related to short-chain alcohol dehydrogenases)	1261551	1261600	COG1028IQR	297621413	250	0	1260465	1261217	358	0.0282546	1.19815	1	wcw_1187(358.0)+
wcw_0107	Integral membrane protein, interacts with FtsH	111651	111700	COG4760S	297620351	247	1	111983	112726	308	0.0282109	1.1963	1	wcw_0107(308.0)+
wcw_0621	Barstar, RNAse (barnase) inhibitor	675651	675700	COG2732K	297620858	161	1	676062	676547	387	0.0280362	1.18889	1	wcw_0621(387.0)+
wcw_1467	hypothetical protein	1553601	1553650	-	297621685	334	1	1553922	1554926	297	0.0279926	1.18704	1	wcw_1467(297.0)+
wcw_0142	hypothetical protein	153451	153500	-	297620386	106	0	152976	153296	179	0.0278179	1.17963	1	wcw_0142(179.0)+
wcw_1912	Type II secretory pathway, component PulF	2055301	2055350	COG1459NU	297622118	394	0	2053960	2055144	181	0.0277306	1.17593	1	wcw_1912(181.0)+
wcw_0400	1-acyl-sn-glycerol-3-phosphate acyltransferase	443801	443850	-	297620641	330	0	442520	443512	313	0.0276432	1.17222	1	wcw_0400(313.0)+
wcw_0190	Amino acid permeases	207651	207700	COG0814E	297620434	403	1	208060	209271	385	0.0275995	1.17037	1	wcw_0190(385.0)+
wcw_0456	rhs family protein remnant	507201	507250	COG5529R	297620697	165	1	507183	507680	-42	0.0274685	1.16482	2	wcw_0456(-42.0)+wcw_0457(334.0)+
wcw_0466	Pyruvate/2-oxoglutarate dehydrogenase complex, dihydrolipoamide acyltransferase (E2) component, and related enzymes	516501	516550	COG0508C	297620707	383	1	516845	517996	320	0.0274249	1.16296	1	wcw_0466(320.0)+
wcw_0180	hypothetical protein	199901	199950	-	297620424	75	1	199875	200102	-50	0.0272502	1.15556	2	wcw_0180(-50.0)+wcw_0181(156.0)+
wcw_0346	Predicted pyridoxal phosphate-dependent enzyme apparently involved in regulation of cell wall biogenesis	387201	387250	COG0399M	297620589	386	1	387125	388285	-100	0.0270755	1.14815	2	wcw_0346(-100.0)+wcw_0345(188.0)+
wcw_0451	Zn-dependent hydrolases, including glyoxylases	499851	499900	COG1237R	297620692	283	1	499816	500667	-59	0.0269882	1.14445	1	wcw_0451(-59.0)+
wcw_0299	NifU homolog involved in Fe-S cluster formation	336301	336350	COG0822C	297620543	258	1	336688	337464	363	0.0269008	1.14074	1	wcw_0299(363.0)+
wcw_0354	N-acetylmuramoyl-L-alanine amidase	394601	394650	COG0860M	297620597	230	1	394563	395255	-62	0.0269008	1.14074	1	wcw_0354(-62.0)+
wcw_1336	Uncharacterized conserved protein	1432251	1432300	COG0327S	297621557	251	0	1431362	1432117	158	0.0264641	1.12222	1	wcw_1336(158.0)+
wcw_0798	SAM-dependent methyltransferases	870551	870600	COG0275M	297621034	204	0	869561	870175	400	0.0262894	1.11482	1	wcw_0798(400.0)+
wcw_1922	hypothetical protein	2066301	2066350	-	297622128	175	1	2066415	2066942	90	0.0261584	1.10926	1	wcw_1922(90.0)+
wcw_0199	hypothetical protein	218451	218500	-	297620443	220	0	217895	218557	-82	0.0261148	1.10741	1	wcw_0199(-82.0)+
wcw_1161	hypothetical protein	1239451	1239500	-	297621387	49	0	1238934	1239083	392	0.0260274	1.1037	1	wcw_1161(392.0)+
wcw_1337	Ribose 5-phosphate isomerase	1432201	1432250	COG0120G	297621558	231	1	1432141	1432836	-84	0.0260274	1.1037	2	wcw_1337(-84.0)+wcw_1336(108.0)+
wcw_0176	Rhs family protein	197351	197400	-	297620420	298	1	197306	198202	-69	0.0258964	1.09815	2	wcw_0176(-69.0)+wcw_0175(214.0)+
wcw_1870	Signal transduction histidine kinase	2011101	2011150	COG5002T	297622077	586	1	2011429	2013189	304	0.0255907	1.08519	1	wcw_1870(304.0)+
wcw_0533	Signal peptidase I	589201	589250	COG0681U	297620773	626	0	586970	588850	375	0.0254597	1.07963	1	wcw_0533(375.0)+
wcw_0140	Predicted phosphatase/phosphohexomutase	152551	152600	COG1877G	297620384	512	0	150707	152245	330	0.025416	1.07778	1	wcw_0140(330.0)+
wcw_1446	Site-specific recombinase XerC	1534451	1534500	COG4974L	297621664	301	1	1534592	1535497	117	0.025416	1.07778	1	wcw_1446(117.0)+
wcw_0137	N-methylhydantoinase A/acetone carboxylase, beta subunit	144801	144850	COG0145EQ	297620381	504	1	145186	146700	361	0.025023	1.06111	1	wcw_0137(361.0)+
wcw_1358	Primosomal protein N' (replication factor Y) - superfamily II helicase	1447051	1447100	COG1198L	297621578	743	1	1447358	1449589	283	0.025023	1.06111	1	wcw_1358(283.0)+
wcw_0629	hypothetical protein	681301	681350	-	297620866	166	1	681689	682189	364	0.024892	1.05556	1	wcw_0629(364.0)+
wcw_1290	Small-conductance mechanosensitive channel	1374901	1374950	COG1196D	297621511	556	0	1372873	1374543	382	0.0248047	1.05185	1	wcw_1290(382.0)+
wcw_0726	Glucose-6-phosphate isomerase	801201	801250	COG0166G	297620962	518	1	801601	803157	376	0.02463	1.04445	1	wcw_0726(376.0)+
wcw_0565	NADPH:quinone reductase and related Zn- dependent oxidoreductases	613101	613150	COG0604CR	297620804	337	1	613053	614066	-72	0.0241933	1.02593	2	wcw_0565(-72.0)+wcw_0564(109.0)+
wcw_1783	Succinate dehydrogenase/fumarate reductase, flavoprotein subunits	1900951	1901000	COG1053C	297621991	634	0	1899147	1901051	-76	0.0239312	1.01482	1	wcw_1783(-76.0)+
wcw_0328	hypothetical protein	363401	363450	-	297620571	564	1	363748	365442	323	0.0238876	1.01296	1	wcw_0328(323.0)+
wcw_1423	DNA polymerase III, gamma/tau subunits	1510401	1510450	COG2812L	297621642	452	1	1510373	1511731	-52	0.0238876	1.01296	1	wcw_1423(-52.0)+
wcw_1498	Ribosomal protein S19	1579501	1579550	COG0185J	297621716	88	0	1578935	1579201	324	0.0238876	1.01296	1	wcw_1498(324.0)+
wcw_0535	Glycerate kinase	589351	589400	COG1929G	297620775	344	1	589712	590746	337	0.0238002	1.00926	1	wcw_0535(337.0)+
wcw_1023	Rhs family protein	1105751	1105800	COG3209M	297621251	1641	0	1100904	1105829	-54	0.0238002	1.00926	2	wcw_1023(-54.0)+wcw_1025(211.0)+
wcw_1022	hypothetical protein	1100501	1100550	-	297621250	194	0	1099994	1100578	-53	0.0235819	1	1	wcw_1022(-53.0)+

## Sheet: AtoC
Gene	Predicted Function	Probe start	Probe end	COG	PID	Prot. Length	Gene strand	Gene start	Gene end	Probe distance	% reads	Z-score	N Possible associations	Possible associations
wcw_0287	ABC-type dipeptide/oligopeptide/nickel transport systems, permease components	323701	323750	COG1173EP	297620531	489	1	323920	325389	195	0.0141511	1.71874	1	wcw_0287(195.0)+
wcw_1612	needle chaperone SctE	1700601	1700650	-	297621826	79	1	1700648	1700887	23	0.012818	1.55683	2	wcw_1612(23.0)+wcw_1613(381.0)+
wcw_0894	hypothetical protein	962651	962700	-	297621125	156	0	962168	962638	37	0.010562	1.28283	2	wcw_0894(37.0)+wcw_0895(138.0)+
wcw_1613	type III secretion system needle protein SctF	1700751	1700800	-	297621827	127	1	1701006	1701389	231	0.0101177	1.22886	1	wcw_1613(231.0)+
wcw_1614	needle chaperone SctG	1701251	1701300	-	297621828	149	1	1701532	1701981	257	0.0087846	1.06695	1	wcw_1614(257.0)+
wcw_0730	FOG: TPR repeat	805401	805450	COG4783R	297620966	168	1	805362	805868	-63	0.00876751	1.06487	2	wcw_0730(-63.0)+wcw_0729(356.0)+
wcw_0830	NAD-dependent aldehyde dehydrogenases	898351	898400	COG1012C	297621065	469	0	896916	898325	50	0.00852824	1.03581	1	wcw_0830(50.0)+
wcw_0895	hypothetical protein	962501	962550	-	297621126	342	1	962813	963841	288	0.00852824	1.03581	2	wcw_0895(288.0)+wcw_0893(350.0)+
wcw_1601	hypothetical protein	1683951	1684000	-	297621815	1179	1	1684297	1687836	322	0.00849406	1.03166	1	wcw_1601(322.0)+
wcw_1279	Permeases of the major facilitator superfamily	1358401	1358450	COG2270R	297621500	403	1	1358702	1359913	277	0.00835734	1.01506	1	wcw_1279(277.0)+
wcw_0893	Cytosine/adenosine deaminases	962401	962450	COG0590FJ	297621124	165	0	961678	962175	250	0.00827188	1.00468	2	wcw_0893(250.0)+wcw_0895(388.0)+
wcw_1600	Acetyltransferases	1683251	1683300	-	297621814	314	1	1683203	1684147	-72	0.00825479	1.0026	1	wcw_1600(-72.0)+

[truncated: 1 more sheets: YtgC]
