# Supplementary material for: Regulatory (pan-)genome of an obligate intracellular pathogen in the PVC superphylum
Source: ISME J. 2016 Mar 8;10(9):2129–44. doi: 10.1038/ismej.2016.23 (PMC4989314; doi:10.1038/ismej.2016.23)
Supplement: Supplementary Table S2 [file ismej201623x3.xls]

## Sheet: HrcA_consensus
Table S2. The 18 HrcA target sites and the motif associated to them.
Gene	PID	%read	Score	Probe start	Probe end	ORF_orientation	ORF_start	ORF_end	motif_dist_ATG	motif_E-value	motif_sequence	predicted function
wcw_1636	297621850	0.321129	20.9243	1735251	1735300	+	1735377	1736546	91	1.57e-09	TAGCAAATAGCTTTGTTGAGTGCTAA	Transcriptional regulator of heat shock gene
wcw_1342	297621563	0.155432	10.1277	1435551	1435600	+	1435699	1436019	149	7.88e-09	TAGCACTTTAATTGCCAAAGTGCTAA	Co-chaperonin GroES (HSP10)
wcw_0502	297620742	0.154755	10.0836	554701	554750	-	553939	554688	17	0.000111	TAGAAAAACTCGGTATAAAAAGCAAC	hypothetical protein
wcw_0503	297620743	0.150244	9.78964	554851	554900	+	554869	556170	41	4.32e-08	TAGCACTTATAGCTTGAGAGTGCTAA	Phosphate starvation-inducible protein PhoH, predicted ATPase
wcw_1848	297622056	0.0838071	5.46074	1985851	1985900	+	1985983	1986294	88	2.61e-09	TGGCACTTAAATTCATCAACTGCTAA	Co-chaperonin GroES (HSP10)
wcw_1080	297621306	0.065647	4.27746	1162851	1162900	+	1162888	1163682	58	6.95e-11	TTGCAGTAAACGTGCCTGAATGCTAA	Hydrolases of the alpha/beta superfamily
wcw_1343	297621564	0.0378993	2.46946	1435801	1435850	+	1436041	1437666	253	9.26e-05	TGGCAGAAGAATTCCACCTTTAAGAG	Chaperonin GroEL (HSP60 family)
wcw_1849	297622057	0.0330491	2.15343	1986101	1986150	+	1986309	1987988	211	0.000371	AAGCAGGGCACTGTTCTCGCTGTAGG	Chaperonin GroEL (HSP60 family)
wcw_1115	297621341	0.0302292	1.96969	1193701	1193750	+	1193652	1194950	-26	1.2e-07	TGGCAGATAAATGGCGATATCGCTAA	3-oxoacyl-ACP synthase III
wcw_1164	297621390	0.0280861	1.83005	1241101	1241150	+	1241383	1241784	224	2.36e-05	TAGCAATCAAGGCTTCAGAAAGATCG	hypothetical protein
wcw_0325	297620568	0.0230103	1.49931	359601	359650	+	359806	360930	141	0.000159	TTGCAGAGATAAAGATACTCTGGTTT	Uncharacterized protein containing a von Willebrand factor type A (vWA) domain
wcw_0254	297620498	0.0207544	1.35232	285901	285950	+	286028	286912	156	5.06e-06	TTGGCAGTATCGACCCATTCTGCTAA	hypothetical protein
wcw_1658	297621872	0.019288	1.25678	1771951	1772000	+	1771944	1773542	-78	9.06e-07	TGGCAATTAGCTGCGTATATTGCGAT	GMP synthase, PP-ATPase domain/subunit
wcw_1127	297621353	0.0178217	1.16123	1203801	1203850	+	1203743	1204585	-113	5.52e-05	AAGCAGAACATTCCCATGACTATGTA	F0F1-type ATP synthase, gamma subunit
wcw_1163	297621389	0.0174833	1.13918	1241301	1241350	-	1240658	1241380	-92	4.63e-06	GAGCAAACAAGTTGATTTTATTCGAA	SAM-dependent methyltransferases
wcw_0257	297620501	0.0173705	1.13184	289151	289200	-	288212	289186	-28	2.36e-05	CTGCCATTGCGTCGCCTGTCTGCGTA	hypothetical protein
wcw_0637	297620874	0.0157914	1.02894	687451	687500	+	687492	687857	64	1.36e-06	TAGCAACAATGTCTGCCATCTGCTTC	Dihydroneopterin aldolase
wcw_1930	297622135	0.0157914	1.02894	2073451	2073500	-	2072396	2073493	16	3.22e-06	TAGGAGAAAAATTTACTAAATTTTGA	hypothetical protein

## Sheet: HrcA_motif_PSPM
Position/alphabet	A	C	G	T
1	0.111111	0.055556	0.055556	0.777778
2	0.555556	0	0.222222	0.222222
3	0	0	1	0
4	0.055556	0.833333	0.111111	0
5	0.888889	0.111111	0	0
6	0.444444	0.166667	0.388889	0
7	0.444444	0.055556	0.111111	0.388889
8	0.333333	0.111111	0.111111	0.444444
9	0.666667	0.166667	0.111111	0.055556
10	0.555556	0.055556	0.111111	0.277778
11	0.388889	0.333333	0.222222	0.055556
12	0.055556	0	0.277778	0.666667
13	0.111111	0.277778	0.222222	0.388889
14	0	0.277778	0.333333	0.388889
15	0.277778	0.388889	0.166667	0.166667
16	0.111111	0.444444	0.111111	0.333333
17	0.444444	0.166667	0	0.388889
18	0.277778	0.166667	0.333333	0.222222
19	0.611111	0	0.055556	0.333333
20	0.277778	0.388889	0.166667	0.166667
21	0.111111	0.055556	0	0.833333
22	0.111111	0	0.777778	0.111111
23	0.111111	0.666667	0.055556	0.166667
24	0.111111	0	0.277778	0.611111
25	0.611111	0.055556	0.111111	0.222222
26	0.611111	0.111111	0.166667	0.111111
