# Supplementary material for: Regulatory (pan-)genome of an obligate intracellular pathogen in the PVC superphylum
Source: ISME J. 2016 Mar 8;10(9):2129–44. doi: 10.1038/ismej.2016.23 (PMC4989314; doi:10.1038/ismej.2016.23)
Supplement: Supplementary Table S3 [file ismej201623x4.xls]

## Sheet: PhoB_consensus
Table S3. The 46 PhoB target sites and the motif associated to them.
Gene	PID	%reads	Score	probe start	probe end	ORF_orientation	ORF_start	ORF_end	motif_dist_ATG	motif E-value	motif_seq (5'-3')	Predicted Function
wcw_1640	297621854	0.0476921	3.95768	1751851	1751900	0	1740893	1751827	63	2.68e-10	TTTTAAGAAATTGTTAAGTTT	hypothetical protein
wcw_1536	297621754	0.0443945	3.68403	1617201	1617250	0	1616818	1617021	-31	1.9521e-08	TTTTAAGAAAGTGTGAAAATT	Uncharacterized membrane protein (homolog of Drosophila rhomboid)
wcw_1924	297622130	0.0428968	3.55975	2068801	2068850	1	2068863	2069537	341	2.72e-07	AATTAAGAAAAGATGAAGTTT	hypothetical protein
wcw_0499	297620739	0.0308879	2.5632	551451	551500	1	551557	552012	217	3.22e-07	CTTCAGGAAACTGTTGAATTT	FOG: Ankyrin repeat
wcw_1051	297621279	0.0288956	2.39787	1131701	1131750	0	1131472	1131684	181	3.82e-07	TCTTAGGAACAGGGTAATTTT	ADP-ribose pyrophosphatase
wcw_0193	297620437	0.0267796	2.22228	212301	212350	1	212384	213421	61	1.021e-06	CACGCGGGAAATGTTAAGTTT	Uncharacterized N-terminal domain of the transcription elongation factor GreA
wcw_1837	297622045	0.0243338	2.01932	1968951	1969000	1	1969023	1970072	47	1.021e-06	CACGCGGGAAATGTTAAGTTT	hypothetical protein
wcw_0053	297620298	0.0238804	1.98169	57001	57050	1	57038	58312	170	1.201e-06	AATAAAGAAATTGAAAAGATT	Cysteine sulfinate desulfinase/cysteine desulfurase and related enzymes
wcw_1537	297621755	0.023372	1.9395	1616951	1617000	1	1616941	1617153	-2	1.401e-06	TTTCATGGAAAGGATGAATTT	hypothetical protein
wcw_0110	297620354	0.0233308	1.93608	115401	115450	0	114491	115387	86	1.631e-06	CATTAAGAACAGGTAAAGATA	hypothetical protein
wcw_0992	297621221	0.0233171	1.93494	1063501	1063550	1	1063606	1066044	-66	2.531e-06	CGTGAAAAAAATGGAAAAATC	hypothetical protein
wcw_0427	297620668	0.0218743	1.81522	469851	469900	0	469789	469974	155	2.931e-06	CGTAAAACACAGGGAAAGTTT	transposase and inactivated derivatives, IS30 family
wcw_1952	297622154	0.0218056	1.80952	2094651	2094700	1	2094705	2094956	256	2.931e-06	CGTAAAACACAGGGAAAGTTT	hypothetical protein
wcw_1631	297621845	0.0217232	1.80268	1727801	1727850	0	1726726	1727769	80	3.371e-06	TTTTAAGAATGCGTTAAATTC	hypothetical protein
wcw_0812	297621048	0.021682	1.79926	880301	880350	0	878683	880266	144	3.371e-06	TTTTAAGAATGCGTTAAATTC	Na+-dependent transporters of the SNF family
wcw_0195	297620439	0.0212972	1.76733	214451	214500	1	214855	216534	273	3.871e-06	ATTCCAAGCAAGGCTAATTTT	hypothetical protein
wcw_1559	297621776	0.0211873	1.75821	1632851	1632900	0	1632453	1632752	-44	3.871e-06	ATTCCAAGCAAGGCTAATTTT	hypothetical protein
wcw_0160	297620404	0.0205965	1.70918	173001	173050	0	170940	172967	159	5.811e-06	TATTCAGGAATTGAAAAACTT	Pyruvate/2-oxoglutarate dehydrogenase complex, dehydrogenase (E1) component, eukaryotic type, beta subunit
wcw_1327	297621548	0.0203492	1.68866	1424001	1424050	0	1422567	1423952	13	1.41e-05	TATGCAGCAAGTTAAAAATTT	hypothetical protein
wcw_1050	297621278	0.0200606	1.66471	1131451	1131500	0	1130528	1131367	36	1.58e-05	ATTTCAGAAATGGAAGAGGTT	hypothetical protein
wcw_1863	297622070	0.019882	1.64989	2004801	2004850	0	2003596	2004771	149	1.78e-05	TTTTAAAGAGAGGCAAAAAGT	hypothetical protein
wcw_1951	297622153	0.0197446	1.63849	2093401	2093450	1	2093492	2094508	87	2.78e-05	ATTAAAGACGAGATAAAGATT	hypothetical protein
wcw_1018	297621246	0.0195248	1.62024	1098551	1098600	0	1097865	1098203	293	3.82e-05	CCTTCTGCCATTGTGAAATTC	hypothetical protein
wcw_0194	297620438	0.0191675	1.5906	214551	214600	0	213425	214651	349	4.69e-05	AATGAAGCATCCGCTAAAATC	hypothetical protein
wcw_1864	297622071	0.0190439	1.58034	2004851	2004900	1	2004882	2005517	172	6.95e-05	TGTCAAGATGTAGTTAATTTG	ATPases involved in chromosome partitioning
wcw_1539	297621757	0.0190164	1.57806	1618851	1618900	0	1618734	1618901	69	6.95e-05	TGTCAGGCAGAAAGGAAATTT	ATP-dependent Lon protease, bacterial type
wcw_1538	297621756	0.0187141	1.55297	1618651	1618700	0	1617306	1618646	404	0.000112	TTCCAGGATAGTGGGGAAATT	Di- and tricarboxylate transporters
wcw_1600	297621814	0.0186591	1.54841	1682801	1682850	1	1683203	1684147	62	0.000154	TGCCAAAGATGTTGTAATATT	hypothetical protein
wcw_0751	297620987	0.0186454	1.54727	822501	822550	1	822539	824476	30	0.000179	CATTAAGGTTTAATAAAATTC	Serine/threonine protein kinase
wcw_1016	297621244	0.0183431	1.52219	1095951	1096000	1	1096346	1097359	85	0.000281	TATTAAGATTCAACTAAGATA	50S ribosomal protein L28
wcw_1612	297621826	0.0183019	1.51876	1700601	1700650	1	1700648	1700887	-101	0.000302	ACTGCTGCAATTGTGGAGACT	hypothetical protein
wcw_1252	297621478	0.0182195	1.51192	1327001	1327050	1	1327039	1327584	-99	0.000302	ACCTAAAATACGTCTAAATAT	FOG: Ankyrin repeat
wcw_1177	297621403	0.0180271	1.49596	1253251	1253300	0	1252882	1253223	-66	0.000347	CTTTTAGAAACAGTTGAGCAT	hypothetical protein
wcw_0309	297620553	0.0179996	1.49368	346601	346650	0	346007	346621	371	0.000372	AATGAAGCCGCTGGTGATGTG	hypothetical protein
wcw_1714	297621927	0.0178759	1.48342	1829651	1829700	0	1829109	1829588	-70	0.000398	CATTATAGACATGAAAATGCT	hypothetical protein
wcw_1601	297621815	0.0176973	1.4686	1684201	1684250	1	1684297	1687836	265	0.000518	TTCAATAAATTTTCTAAGTTC	Protein tyrosine phosphatase
wcw_0310	297620554	0.0176561	1.46517	346651	346700	1	346705	347235	218	0.000587	ACCCATGCCACGGCTACTTTT	hypothetical protein
wcw_1178	297621404	0.0176149	1.46175	1253301	1253350	1	1253366	1254760	-102	0.000791	ACTAATAAAAGTGGTGAAAAA	Sugar phosphate permease
wcw_1743	297621953	0.0176011	1.46061	1863001	1863050	0	1861312	1862967	215	0.000791	AATTCAAGTCAGGTGAATTCA	Predicted Zn-dependent peptidases
wcw_0437	297620678	0.01745	1.44807	486501	486550	0	482075	486466	-99	0.000885	AGCTCGGACACTTCTAAACTG	hypothetical protein
wcw_1953	297622155	0.0170515	1.41501	2094801	2094850	1	2094962	2095135	11	0.000885	TGTTAAGATTGAAGAAAGTAG	Dephospho-CoA kinase
wcw_1052	297621280	0.0169828	1.4093	1134601	1134650	0	1131773	1134691	29	0.001211	TCTGTAGGAATATGAAATAGT	hypothetical protein
wcw_0428	297620669	0.0169004	1.40246	471451	471500	0	469975	471447	342	0.001211	TGCTAGAGCCCTGCGAATGAT	Acetyltransferases
wcw_0814	297621049	0.0165294	1.37168	880401	880450	1	880541	881530	245	0.002011	CGTAACGCCGAAGTAGAAAGT	Predicted metalloendopeptidase
wcw_1416	297621635	0.0161035	1.33633	1507001	1507050	1	1507070	1507765	-50	0.000398	CATTATAGACATGAAAATGCT	Uncharacterized protein predicted to be involved in C-type cytochrome biogenesis
wcw_1041	297621269	0.0158836	1.31809	1120701	1120750	1	1120729	1122237	20	0.000179	CATTAAGGTTTAATAAAATTC	Biopolymer transport proteins
wcw_0710	297620946	0.0158699	1.31695	784251	784300	1	784336	784608	-	-	-	hypothetical protein
wcw_0638	297620875	0.015705	1.30326	701101	701150	0	687866	701056	-	-	-	ABC-type dipeptide transport system, periplasmic component
wcw_0788	297621024	0.0153752	1.2759	860001	860050	1	860020	863151	-	-	-	hypothetical protein
wcw_0045	297620291	0.0153203	1.27134	52151	52200	0	51410	51823	-	-	-	Superfamily II DNA and RNA helicases
wcw_1429	297621648	0.0151417	1.25652	1515951	1516000	1	1515971	1516600	-	-	-	hypothetical protein
wcw_1505	297621723	0.0151279	1.25538	1584301	1584350	0	1583437	1584216	-	-	-	Predicted flavoproteins
wcw_0504	297620744	0.0150867	1.25195	557451	557500	0	556085	557404	-	-	-	hypothetical protein
wcw_1032	297621260	0.0148943	1.23599	1114301	1114350	0	1112863	1113942	-	-	-	Dehydrogenases with different specificities (related to short-chain alcohol dehydrogenases)
wcw_0507	297620747	0.0147432	1.22345	558501	558550	1	558584	559786	-	-	-	hypothetical protein
wcw_0851	297621086	0.0146745	1.21775	922801	922850	1	922932	924029	-	-	-	hypothetical protein
wcw_0343	297620586	0.014592	1.21091	381001	381050	0	379205	381019	-	-	-	Flagellar biosynthesis pathway, component FlhB
wcw_0975	297621204	0.0145646	1.20863	1046001	1046050	1	1046052	1046201	-	-	-	Predicted GTPase, probable translation factor
wcw_1002	297621231	0.0143997	1.19494	1080101	1080150	0	1077490	1080126	-	-	-	hypothetical protein
wcw_1613	297621827	0.0143172	1.1881	1700751	1700800	1	1701006	1701389	-	-	-	Serine/threonine protein phosphatase
wcw_0639	297620876	0.0141936	1.17784	701151	701200	1	701237	701938	-	-	-	hypothetical protein
wcw_0284	297620528	0.0141524	1.17442	319101	319150	1	319250	321322	-	-	-	N-acetylneuraminate synthase
wcw_0787	297621023	0.0141249	1.17214	859851	859900	0	858782	859789	-	-	-	hypothetical protein
wcw_0117	297620361	0.0140562	1.16644	122301	122350	1	122327	123076	-	-	-	hypothetical protein
wcw_1540	297621758	0.0140424	1.1653	1618951	1619000	1	1618969	1619478	-	-	-	Glycosyltransferases involved in cell wall biogenesis
wcw_1814	297622022	0.0140287	1.16416	1934951	1935000	1	1934948	1938265	-	-	-	SAM-dependent methyltransferases
wcw_1217	297621443	0.0139463	1.15732	1291801	1291850	1	1291909	1293384	-	-	-	hypothetical protein
wcw_0901	297621132	0.0138501	1.14934	968201	968250	1	968267	969163	-	-	-	hypothetical protein
wcw_1403	297621622	0.0137951	1.14477	1495801	1495850	0	1495441	1495809	-	-	-	hypothetical protein
wcw_0116	297620360	0.0137539	1.14135	122251	122300	0	120094	122238	-	-	-	hypothetical protein
wcw_1910	297622116	0.0137264	1.13907	2051351	2051400	1	2051445	2052956	-	-	-	hypothetical protein
wcw_1311	297621532	0.0134791	1.11855	1402951	1403000	0	1401625	1402923	-	-	-	hypothetical protein
wcw_0976	297621205	0.0134104	1.11285	1046151	1046200	1	1046254	1047309	-	-	-	hypothetical protein
wcw_1851	297622059	0.0133967	1.11171	1990501	1990550	0	1988305	1990479	-	-	-	hypothetical protein
wcw_1909	297622115	0.013328	1.10601	2051301	2051350	0	2050889	2051263	-	-	-	hypothetical protein
wcw_1176	297621402	0.0131493	1.09118	1253051	1253100	0	1252607	1252867	-	-	-	hypothetical protein
wcw_1535	297621753	0.0131219	1.0889	1616751	1616800	0	1615873	1616706	-	-	-	type III secretion system needle protein SctF
wcw_1020	297621248	0.0130806	1.08548	1099501	1099550	0	1099284	1099490	-	-	-	Serine/threonine protein kinase
wcw_1293	297621514	0.0129157	1.0718	1382051	1382100	1	1382045	1383367	-	-	-	hypothetical protein
wcw_0850	297621085	0.0128883	1.06952	922701	922750	0	921405	922532	-	-	-	hypothetical protein
wcw_0255	297620499	0.0128333	1.06496	286901	286950	1	287008	287433	-	-	-	Type II secretory pathway, pseudopilin PulG
wcw_0836	297621071	0.0128058	1.06268	904551	904600	1	904504	905676	-	-	-	Serine/threonine protein kinase
wcw_1780	297621988	0.0127783	1.0604	1896951	1897000	0	1895872	1896666	-	-	-	hypothetical protein
wcw_0506	297620746	0.0127234	1.05584	558451	558500	1	558411	558512	-	-	-	hypothetical protein
wcw_1577	297621794	0.0126409	1.049	1655651	1655700	0	1654395	1655654	-	-	-	hypothetical protein
wcw_0974	297621203	0.0126272	1.04786	1045951	1046000	0	1044814	1045956	-	-	-	Serine/threonine protein phosphatase
wcw_1040	297621268	0.0123936	1.02847	1120601	1120650	0	1120395	1120571	-	-	-	hypothetical protein
wcw_1033	297621261	0.01227	1.01821	1114551	1114600	0	1113936	1114655	-	-	-	SAM-dependent methyltransferases
wcw_1402	297621621	0.0122425	1.01593	1495651	1495700	0	1494174	1495379	-	-	-	hypothetical protein
wcw_0046	297620292	0.0121463	1.00795	51951	52000	1	51903	53738	-	-	-	hypothetical protein
wcw_1335	297621556	0.0121326	1.00681	1430901	1430950	1	1431000	1431329	-	-	-	hypothetical protein
wcw_1852	297622060	0.0121188	1.00567	1990551	1990600	1	1990651	1990941	-	-	-	hypothetical protein
