# Supplementary material for: Regulatory (pan-)genome of an obligate intracellular pathogen in the PVC superphylum
Source: ISME J. 2016 Mar 8;10(9):2129–44. doi: 10.1038/ismej.2016.23 (PMC4989314; doi:10.1038/ismej.2016.23)
Supplement: Supplementary Table S4 [file ismej201623x5.xls]

## Sheet: Euo_Motif_MEME
Table S4. The 109 Euo target sites and the motif associated to them.
Gene	PID	%reads	Score	probe start	probe end	ORF_orientation	ORF_start	ORF_end	motif_dist_ATG	motif E-value	motif_seq (5'-3')	Name	Predicted Function
wcw_0474	297620714	0.0289664	2.57023	524601	524650	-	524192	524494	154	1e-07	TCAAAAACCAATTTT		hp
wcw_1306	297621527	0.0121472	1.07784	1396551	1396600	+	1396614	1397150	25	2.18e-07	TCAAAAACCAAATTT		Uncharacterized conserved protein
wcw_1315	297621536	0.0217147	1.92677	1410801	1410850	-	1409802	1410923	-116	4.79e-07	TTAAAATCGAATTTT		hp
wcw_0592	297620829	0.0134066	1.18959	635551	635600	+	635583	639353	74	4.79e-07	TCAAAAATCAATTTT	rpoB	DNA-directed RNA polymerase, beta subunit/140 kD subunit
wcw_0423	297620664	0.0115988	1.02917	466151	466200	-	465302	466225	-30	7.9e-07	TCAAAACTAGATTTT	ftsY	Signal recognition particle GTPase
wcw_0546	297620785	0.0159254	1.41309	597051	597100	-	596856	597134	-40	1.61e-06	TTAAAAACAAAAATT		transposase
wcw_0659	297620896	0.0156004	1.38425	719301	719350	-	719127	719405	-40	1.61e-06	TTAAAAACAAAAATT		transposase and inactivated derivatives
wcw_0202	297620446	0.0188911	1.67624	222351	222400	-	219700	222372	30	2.39e-06	TCAAAATTGGAATTT		FOG: TPR repeat
wcw_1754	297621964	0.0147473	1.30855	1873051	1873100	-	1871652	1872677	355	3.49e-06	TTAAGAAAAAATTTT		Predicted Rossmann fold nucleotide-binding protein
wcw_1687	297621900	0.0179364	1.59153	1802251	1802300	+	1802262	1802900	59	7.16e-06	TCAAAGTTGAAATTT		Uncharacterized membrane-associated protein
wcw_1314	297621535	0.0112737	1.00034	1406801	1406850	+	1406905	1409751	72	9.83e-06	TCTAAACTAGCATTT		valyl-tRNA synthetase
wcw_1884	297622091	0.0202318	1.7952	2028601	2028650	+	2028526	2028789	-51	1.15e-05	TTAAGACCTGCTTTT		transposase and inactivated derivatives
wcw_1694	297621907	0.019663	1.74473	1808101	1808150	+	1808278	1809150	206	1.15e-05	TTAAGACCTGCTTTT		integrase
wcw_1693	297621906	0.0185255	1.6438	1808051	1808100	+	1808021	1808284	-51	1.15e-05	TTAAGACCTGCTTTT		transposase and inactivated derivatives
wcw_0809	297621045	0.0123707	1.09767	875751	875800	+	875794	877152	23	1.15e-05	TTAAAATCGGAGTTT		Na+/alanine symporter
wcw_0243	297620487	0.0158442	1.40588	267851	267900	+	268006	268140	151	1.35e-05	TTCAAAATTAAATTT		hp
wcw_0222	297620466	0.0135285	1.2004	244201	244250	+	244132	244608	-99	1.35e-05	ACAAGAACAGAATTT		hp
wcw_0365	297620607	0.043409	3.85175	407951	408000	+	407992	408795	27	1.57e-05	TCAAAGAACGAATTT	queF	Enzyme related to GTP cyclohydrolase I
wcw_0236	297620480	0.0214912	1.90695	258351	258400	-	257272	258306	38	1.57e-05	TTAAAATCTGAGTTT		hp
wcw_1717	297621930	0.0137316	1.21843	1833251	1833300	-	1832210	1833328	-41	1.57e-05	TGAAAAAAGAAATTT	ybhS	ABC-type multidrug transport system, permease component
wcw_1919	297622125	0.0122691	1.08865	2064951	2065000	-	2063581	2064666	325	1.83e-05	TCAAAGAATACTTTT	ynaI	Small-conductance mechanosensitive channel
wcw_0314	297620558	0.021674	1.92317	350001	350050	-	348980	349756	277	2.12e-05	ATAAAATTAAAATTT	uppS	Undecaprenyl pyrophosphate synthase
wcw_1792	297622000	0.0144832	1.28512	1909001	1909050	+	1909302	1910726	291	2.44e-05	TCAAAACTTTAATTT		hp
wcw_1929	297622134	0.012005	1.06522	2071151	2071200	+	2071079	2072365	-91	2.44e-05	TTTAGAATTGCTTTT	aprE	Subtilisin-like serine proteases
wcw_1386	297621606	0.0134269	1.19139	1478601	1478650	-	1477645	1478694	-141	2.8e-05	TCAAATAAAGAATTT	murG	UDP-N-acetylglucosamine:LPS N-acetylglucosamine transferase
wcw_1394	297621613	0.0118628	1.05261	1485351	1485400	+	1485430	1486686	39	2.8e-05	TTAAGATCTGCTTTG		long-chain fatty acid transport protein
wcw_1054	297621282	0.0166567	1.47797	1136701	1136750	-	1135306	1136361	342	3.67e-05	TGCAAGTCAAAATTT		Chorismate synthase
wcw_1780	297621988	0.0161895	1.43652	1896651	1896700	-	1895872	1896666	9	3.67e-05	TTCAAATCAGAAATT		hp
wcw_0292	297620536	0.0191146	1.69607	329101	329150	+	329368	330366	213	4.79e-05	TGAAAAACAAAGATT	oppD	ABC-type dipeptide/oligopeptide/nickel transport system, ATPase component
wcw_1725	297621935	0.0162708	1.44373	1844601	1844650	-	1843655	1844596	51	4.79e-05	TTAAAATTGGATTGT		Ca2+/Na+ antiporter
wcw_0739	297620975	0.0165755	1.47076	813401	813450	-	812783	813082	355	5.44e-05	TTTAAGAAATATTTT	gatC	Asp-tRNAAsn/Glu-tRNAGln amidotransferase C subunit
wcw_0582	297620821	0.0152348	1.35181	630201	630250	+	630542	630760	324	5.44e-05	TTCAAAAAATAATTT	infA	Translation initiation factor 1 (IF-1)
wcw_1636	297621850	0.0126347	1.1211	1735051	1735100	+	1735377	1736546	284	5.44e-05	TCAAGAAAATATTTG	hrcA	Transcriptional regulator of heat shock gene
wcw_0932	297621162	0.0294336	2.61169	998651	998700	-	997957	998436	213	6.18e-05	TTAAAATCAGGATTT	dps	DNA-binding ferritin-like protein (oxidative damage protectant)
wcw_0361	297620603	0.0138941	1.23285	401401	401450	+	401347	403149	-47	6.18e-05	ATAAAGAAAAATTTT		ABC-type multidrug transport system, ATPase and permease components
wcw_0430	297620671	0.0427184	3.79046	474201	474250	-	472966	474213	36	6.99e-05	TCCAGATTAAAATTG	ndh	NADH dehydrogenase, FAD-containing subunit
wcw_0581	297620820	0.0119238	1.05801	630351	630400	-	629998	630429	7	6.99e-05	TTAAAAATGAAGATT	sufE	SufE protein probably involved in Fe-S center assembly
wcw_1298	297621519	0.0157832	1.40047	1388351	1388400	+	1388446	1389153	71	7.89e-05	TTTAAACCAAAACTT		Predicted hydrolases or acyltransferases (alpha/beta hydrolase superfamily)
wcw_0062	297620307	0.0166364	1.47617	68151	68200	+	68120	68215	-83	8.89e-05	TCTAAGCTGAATTTG		hp
wcw_0061	297620306	0.0141988	1.25988	68201	68250	-	67041	68087	116	8.89e-05	TCTAAGCTGAATTTG	wza	Periplasmic protein involved in polysaccharide export
wcw_1228	297621454	0.0329681	2.92531	1304801	1304850	-	1302826	1304823	-14	0.0001	TGAAAAAAGAAAATT	ligA	NAD-dependent DNA ligase (contains BRCT domain type II)
wcw_1421	297621640	0.0255945	2.27103	1509701	1509750	-	1509521	1509781	-111	0.0001	TCTAGAACAAATTGG		transposase and inactivated derivatives
wcw_1422	297621641	0.0225069	1.99707	1509651	1509700	+	1509862	1510332	192	0.0001	TCTAGAACAAATTGG		hp
wcw_0556	297620795	0.021024	1.86549	604051	604100	+	604362	606143	269	0.0001	TCTAGAACAAATTGG		ATPase components of ABC transporters with duplicated ATPase domains
wcw_1420	297621639	0.0177942	1.57891	1509601	1509650	-	1509194	1509472	198	0.0001	TCTAGAACAAATTGG		transposase and inactivated derivatives
wcw_0631	297620868	0.0155598	1.38064	683951	684000	-	683374	683589	404	0.0001	TCTAGAACAAATTGG		transposase
wcw_0216	297620460	0.0131629	1.16796	238501	238550	+	238571	239863	27	0.0001	TTACAATTCAATTTT	nqrF	2-polyprenylphenol hydroxylase and related flavodoxin oxidoreductases
wcw_1707	297621920	0.0138738	1.23104	1818551	1818600	+	1818956	1820065	368	0.000112	GCAAATATAAATTTT		Glutamate dehydrogenase/leucine dehydrogenase
wcw_1767	297621977	0.0128988	1.14453	1885501	1885550	-	1884422	1885231	356	0.000112	TGAAAGTCAGCATAT		Coproporphyrinogen III oxidase
wcw_1768	297621978	0.0122894	1.09046	1885601	1885650	-	1885228	1885698	-111	0.000112	TGAAAGTCAGCATAT		Uncharacterized conserved protein
wcw_1686	297621899	0.0170223	1.51042	1802201	1802250	-	1800297	1802192	20	0.000126	ATATAAATAAAATTT		hp
wcw_1261	297621482	0.0122081	1.08325	1335801	1335850	+	1336030	1337457	236	0.000126	TTCAAACCAGATCTT		Di- and tricarboxylate transporters
wcw_0665	297620902	0.0269757	2.3936	724301	724350	-	723726	723956	360	0.000141	TTAAGAACGGTATTT		transcriptional regulator
wcw_0437	297620678	0.0178552	1.58432	486351	486400	-	482075	486466	-162	0.000141	TTTAATTTCACTTTT		1,4-alpha-glucan branching enzyme
wcw_1460	297621678	0.0117003	1.03819	1549251	1549300	+	1549211	1550422	-13	0.000141	TCTAAATCAAAAAAT		hp
wcw_1584	297621801	0.0254116	2.25481	1665951	1666000	-	1665460	1665855	113	0.000175	TCAAAAATTAAAAGT		hp
wcw_1030	297621258	0.0198662	1.76276	1109701	1109750	+	1110103	1111191	417	0.000175	TGATAAATGGATTTG	menE	Acyl-coenzyme A synthetases/AMP-(fatty) acid ligases
wcw_1808	297622016	0.0161489	1.43291	1925851	1925900	-	1924883	1925755	162	0.000175	GCAAATACGGAATTT		transposase and inactivated derivatives
wcw_0632	297620869	0.0159457	1.41489	684101	684150	-	683496	684104	53	0.000175	TGTCAAACGAATTTT		transposase and inactivated derivatives
wcw_0791	297621027	0.012391	1.09947	866001	866050	-	864877	866016	-29	0.000175	TCATAAATCAATTAT	folC	Folylpolyglutamate synthase
wcw_0838	297621073	0.0116597	1.03458	906251	906300	+	906282	907157	50	0.000175	TGAAAATTAACTTAG		hp
wcw_0174	297620418	0.021349	1.89433	191601	191650	+	191630	196549	29	0.000216	ATAAAGTTTGCATTT	rhs1	Rhs family protein
wcw_0721	297620957	0.0182818	1.62217	796451	796500	-	795258	796226	273	0.00024	TCCAAAATAAAAAAT		Methionine aminopeptidase
wcw_1807	297622015	0.0114769	1.01836	1924851	1924900	-	1924791	1924886	-68	0.000265	TTAAAGTCATTTTTT		hp
wcw_0390	297620631	0.0432262	3.83552	426901	426950	+	426966	431015	29	0.000293	GTAAAGTTTGCATTT	rhs9	Rhs family protein
wcw_0215	297620459	0.0117613	1.04359	238351	238400	-	236578	238419	-83	0.000293	ATAAAGATATCTTTG	htpG	Molecular chaperone, HSP90 family
wcw_0688	297620924	0.0116191	1.03098	752101	752150	-	751926	752195	-93	0.000293	TCAAATCGCAATTTT	rpsO	Ribosomal protein S15P/S13E
wcw_1704	297621917	0.0389401	3.45522	1818001	1818050	-	1817128	1817724	292	0.000357	GGTAAGACCACTTTT	engB	Predicted GTPase
wcw_0666	297620903	0.0378026	3.35428	724201	724250	+	724181	724771	-16	0.000357	GCAAAAATATCAATT		hp
wcw_0022	297620268	0.0142801	1.26709	17651	17700	-	16291	17697	35	0.000357	TCGAAAATCGCGTTT		adenylosuccinate lyase
wcw_0545	297620784	0.0128582	1.14092	597001	597050	-	596098	596859	95	0.000357	TTTTGGTCTGATTTT		transposase and inactivated derivatives
wcw_0658	297620895	0.0125535	1.11389	719201	719250	-	718369	719130	95	0.000357	TTTTGGTCTGATTTT		transposase and inactivated derivatives
wcw_1419	297621638	0.0116191	1.03098	1509301	1509350	-	1508436	1509197	95	0.000357	TTTTGGTCTGATTTT		transposase and inactivated derivatives
wcw_0257	297620501	0.0213084	1.89073	289501	289550	-	288212	289186	287	0.000392	TTTCAACTCAAATTT		hp
wcw_0933	297621163	0.0128582	1.14092	998401	998450	+	998417	999622	-36	0.000392	TTATAATTAAATTTA		hp
wcw_1561	297621778	0.0142395	1.26349	1635601	1635650	-	1633416	1635317	329	0.000473	TTAAAACCAGCCCTT	parC	Type IIA topoisomerase (DNA gyrase/topo II, topoisomerase IV), A subunit
wcw_0626	297620863	0.0166161	1.47437	679901	679950	-	678969	679811	156	0.000519	GGAAAGCTAAATTTG		transposase and inactivated derivatives
wcw_1151	297621377	0.0142801	1.26709	1232451	1232500	-	1230145	1232481	2	0.000519	TTCAAATAGTCTTTG	copA1	Cation transport ATPase
wcw_1152	297621378	0.0137316	1.21843	1232501	1232550	+	1232550	1233770	67	0.000519	TTCAAATAGTCTTTG		FOG: WD40 repeat
wcw_0514	297620754	0.0118831	1.05441	565751	565800	-	564745	565827	-94	0.000519	TCTCAAACCACAATT	adhC	Zn-dependent alcohol dehydrogenases
wcw_0678	297620914	0.0204756	1.81683	737951	738000	-	736430	737983	5	0.00062	TTTAAACCTTATTTA		Zn-dependent carboxypeptidase
wcw_1655	297621869	0.01298	1.15174	1766301	1766350	+	1766383	1768032	124	0.00062	TGTAAAATATTTTTT	purH	AICAR transformylase/IMP cyclohydrolase PurH (only IMP cyclohydrolase domain in Aful)
wcw_1334	297621555	0.01168	1.03638	1431201	1431250	-	1429567	1430850	370	0.00062	ACCAAAAGCAAATTT		Tyrosyl-tRNA synthetase
wcw_0997	297621226	0.0188302	1.67083	1071351	1071400	+	1071403	1074117	71	0.000738	TTTAAAAGGTATTAT	sucA	2-oxoglutarate dehydrogenase complex, dehydrogenase (E1) component, and related enzymes
wcw_0685	297620921	0.0141379	1.25448	745751	745800	+	745677	748439	-153	0.000738	ATTAAATCCAAGTTG	ftsH	ATP-dependent Zn proteases
wcw_0494	297620734	0.0118425	1.0508	545951	546000	-	544989	545660	335	0.000804	TTCAGGTACACTTTG		Membrane-associated phospholipid phosphatase
wcw_0324	297620567	0.0122894	1.09046	358701	358750	+	358774	359769	62	0.000874	TTAGGAACAGCATAT		Hydrolases of the alpha/beta superfamily
wcw_1096	297621322	0.0119035	1.05621	1177851	1177900	+	1177912	1178007	39	0.000874	ACACAAACTGCTTTG		hp
wcw_0354	297620597	0.0123097	1.09226	394451	394500	+	394563	395255	60	0.000949	TCATGAATGTAATAT	amiA	N-acetylmuramoyl-L-alanine amidase
wcw_1515	297621733	0.0114769	1.01836	1592301	1592350	+	1592693	1593874	380	0.000949	ACAAAGAAAGATTTA	rsmB3	tRNA and rRNA cytosine-C5-methylases
wcw_1023	297621251	0.0131019	1.16255	1105851	1105900	-	1100904	1105829	91	0.00103	TCAAAGCTATAGCTT	rhs27	Rhs family protein
wcw_1262	297621483	0.0118831	1.05441	1339651	1339700	-	1337500	1339587	126	0.00103	TCAAGAATTGGAATT	rrpP	Inorganic pyrophosphatase
wcw_0667	297620904	0.0167786	1.48879	724401	724450	+	724799	725089	354	0.00112	TCCAGGACCACTAAT		HNH endonuclease
wcw_0097	297620341	0.0114566	1.01656	101551	101600	-	101061	101633	-57	0.00112	TCAAATTGATAGTTT		hp
wcw_0203	297620447	0.0117409	1.04179	222551	222600	+	222545	222985	-51	0.00121	TGAAGGTCATCGATT		Histone H1-like protein Hc1
wcw_1731	297621941	0.0415402	3.68592	1851401	1851450	-	1850090	1851322	42	0.00131	TCGAAATAAACAATG	gltT	Na+/H+-dicarboxylate symporters
wcw_1130	297621356	0.0141379	1.25448	1206351	1206400	+	1206516	1207301	104	0.00131	TTAAGAATTACTTGA		hp
wcw_0187	297620431	0.0118425	1.0508	204951	205000	-	204056	204943	32	0.00152	TTATAAACATAAATA		hp
wcw_0544	297620783	0.0180989	1.60595	595251	595300	+	595487	595933	279	0.00234	TGAAATAAAACAAGT		integrase
wcw_0547	297620786	0.0141785	1.25808	597201	597250	+	597305	598189	99	0.00251	GCATAGACTGCATAT		transposase
wcw_1920	297622126	0.0116394	1.03278	2064751	2064800	+	2064788	2065576	79	0.00287	ATATAACTAACTTAG		hp
wcw_0527	297620767	0.0127972	1.13552	580451	580500	-	579885	580565	-39	0.00327	TCGAGTAGCGCATTT		Uncharacterized conserved protein
wcw_1705	297621918	0.0550281	4.88272	1818101	1818150	-	1817721	1818155	-12	0.00348	TTTAGGCTAACCATG		Predicted ATPase or kinase
wcw_0211	297620455	0.01168	1.03638	232201	232250	-	230669	231910	375	0.00446	TTGTGATAGGCTTTG		hp
wcw_0130	297620374	0.0187083	1.66002	136601	136650	+	136536	137450	-54	0.00473	TGCAGTCCAACCTTG		Permeases of the drug/metabolite transporter (DMT) superfamily
wcw_0747	297620983	0.012005	1.06522	819751	819800	-	819647	819739	-32	0.00473	TTAAGTACTTCACAT		hp
wcw_0287	297620531	0.0114363	1.01476	323601	323650	+	323920	325389	266	0.00628	AGTAGTACGTATTAT	oppC	ABC-type dipeptide/oligopeptide/nickel transport systems, permease components
wcw_1025	297621253	0.021999	1.95201	1105651	1105700	+	1105986	1106969	317	0.00859	TCCGAAACCGACCTT	menD3	Thiamine pyrophosphate-requiring enzymes
wcw_0089	297620333	0.0134269	1.19139	94501	94550	+	94845	95768	296	0.0114	CGTAAACGAGCAATT		translation factor (SUA5)

## Sheet: Euo_motif_PSPM
position\alphabet	A	C	G	T
1	0.108108	0.009009	0.063063	0.81982
2	0	0.387387	0.153153	0.459459
3	0.585586	0.126126	0.036036	0.252252
4	0.81982	0.045045	0.018018	0.117117
5	0.711712	0	0.288288	0
6	0.657658	0	0.243243	0.099099
7	0.513514	0.18018	0	0.306306
8	0.153153	0.45045	0.054054	0.342342
9	0.459459	0.162162	0.18018	0.198198
10	0.477477	0	0.351351	0.171171
11	0.621622	0.333333	0.018018	0.027027
12	0.405405	0.036036	0.081081	0.477477
13	0.18018	0.054054	0	0.765766
14	0.126126	0	0.081081	0.792793
15	0.045045	0	0.216216	0.738739
