# Supplementary material for: Regulatory (pan-)genome of an obligate intracellular pathogen in the PVC superphylum
Source: ISME J. 2016 Mar 8;10(9):2129–44. doi: 10.1038/ismej.2016.23 (PMC4989314; doi:10.1038/ismej.2016.23)
Supplement: Supplementary Table S5 [file ismej201623x6.xls]

## Sheet: Feuil1
Table S5. Primers used for the RTqPCR.
Oligo	Sequence (5'-3')	Tm	Product size
qRTPCR_nrdR_F	TCCCCTAGTTCCGTCGTGCTGA	59.08	133
qRTPCR_nrdR_R	TGATCAACGGTCTTGATGCCGC	57.92
qRTPCR_euo_F	CTCGTCTGCGGCCGCCTTTT	60.32	120
qRTPCR_euo_R	ACGCGACACGTGTAGGGATGCT	60.56
qRTPCR_hrcA_F	TGTCAGCCATGAAGACGAAGCCA	58.58	147
qRTPCR_hrcA_R	TCGTGGTCGAAACGGGGAGC	59.08
qRTPCR_dnaA1_F	TGGAAAACGGCTGCGACGCT	59.91	159
qRTPCR_dnaA1_R	GGAAGGGGCCATCAACCGCC	60.04
qRTPCR_dnaA3_F	CGCCAGCTGACGAGGAACAACAT	59.76	206
qRTPCR_dnaA3_R	GCATGCGGGAACAGAAAAAGGCG	59.82
qRTPCR_atoC_F	AAAGCTGACTTCCGCCGCCA	59.27	100
qRTPCR_atoC_R	TTCCATGACGACAGCCCGCTC	59.19
qRTPCR_phoB_F	GCCAAGCTCAAGCCCAAGAACGA	59.93	185
qRTPCR_phoB_R	ATGGACTGCTTGCCATCGAACGG	59.81
qRTPCR_parB_F	CCGGCTTGACATTCAGCTTGGCT	59.99	119
qRTPCR_parB_R	GGCAATCCTTTCGGTCAGCGGTT	59.99
qRTPCR_wcw1223_F	GCGGCCCTGTGCAAACAAATCAG	59.76	102
qRTPCR_wcw1223_R	GGTCGCCGCCTAGATAGACACCA	59.87
qRTPCR_ytgC_F	CCGTCCGTCGTCAGCCTGTATCT	60.12	220
qRTPCR_ytgC_R	TCATTAGGTTGGCGCGCATTGCT	60.06
qRTPCR_amiA_F	GGGAAAGATCTCGGAGCAAAATG	59.9	126
qRTPCR_amiA_R	GCCTCGGGTTAATATGGTCTGAT	60
qRTPCR_ftsH_F	TGATCTGTTTACCGTTGCGAGA	60	140
qRTPCR_ftsH_R	TGTCCCTAGCTTCCAACACATC	60
qRTPCR_ftsY_F	TAAGTCACTTAGCGTTTCACCGA	60	132
qRTPCR_ftsY_R	TACACCCCTATTTCCGGACTTTG	60.1
qRTPCR_murG_F	CTGGATACTGCCAAGTCAGCA	60.1	120
qRTPCR_murG_R	CGTTGATGGGGAGAAGAAGCT	60.1
qRTPCR_ompA9_F	TTGCACATTTACGGTCGTTGTC	60	108
qRTPCR_ompA9_R	GGGTTGTCGACATTTGGAAAGG	60
qRTPCR_parC_F	TTTCCACCTTATCCGCCGTATAG	60	144
qRTPCR_parC_R	TCCAAGATCCAAAAACGCTTGTC	60
qRTPCR_queF_F	CGTGAGTGCTGCTGTGAAAAA	59.9	123
qRTPCR_queF_R	TTGGCGAGCAGTTTGGAAATG	60
qRTPCR_rpoB_F	CTGCTGATGTAAAAGATGCCTCG	60	211
qRTPCR_rpoB_R	AAAAGAGCTCCCAAACGTTCATG	60
qRTPCR_sctR_F	TGTATCCAACCGTCGTGGAAAT	60	230
qRTPCR_sctR_R	TAGGTTCGGGCGGTATTTTTCA	60
qRTPCR_katA_F	GGGATTTTTGGACGCTTTCTCC	60.1	130
qRTPCR_katA_R	TTTGCATTTGCCCACATGTAGG	60
qRTPCR_wcw_1215_F	TCCATCGCTCTTGGTTTAAGCT	60	201
qRTPCR_wcw_1215_R	AGCTTCCACAGTCCAGATCAAG	60
qRTPCR_wcw_1931_F	TTGAGAACGCAGATGACGGTAA	60	185
qRTPCR_wcw_1931_R	GCTGGGAAAAAGAGCTGAAAGG	60
