# Supplementary material for: Regulatory (pan-)genome of an obligate intracellular pathogen in the PVC superphylum
Source: ISME J. 2016 Mar 8;10(9):2129–44. doi: 10.1038/ismej.2016.23 (PMC4989314; doi:10.1038/ismej.2016.23)
Supplement: Supplementary Table S6 [file ismej201623x7.xls]

## Sheet: Feuil1
Table S6. Primers used for the shift assay.
Oligo	sequence (5'-3')
Euo EMSA
PhctA_F	TTGTCATGAAAAACTCTATGAATCA
PhctA_R	TTACACGCTGAGAGGCAGCT
PamiA_F	CACCGGAAGATGTGGTGCTGA
PamiA_R	CTATTTTTTAAGAATTCCCT
PqueF_F (frag0)	GGCCAATCTTTCATTGATTGTCCA
PqueF_R (frag0)	TCGTACCGATCCTTATAAAACGTCT
Prhs9_F	TGTAATGCCATGGGATCGCGTTTAA
Prhs9_R	GGAGGAGTAAAAAAGAGAGTTTGC
PftsY_F (frag0)	TCCAGTGTTTCTTCATCGATTTTTC
PftsY_R (frag0)	TTATCTTACACAACTGAGACTTCCA
Pndh_F	TTCGCGGGCAGCGTTGATCC
Pndh_R	ACCCCCTTTCCTTTTCAGAAATCC
Pwcw_0544_F	TATTTTACTTGTTTTATTTCACAATGG
Pwcw_0544_R	TGTTGTCATTAGCATAAACCTTAATC
Pwcw_0547_F	TTTAGATAGTTATTTTACTCTCTTAG
Pwcw_0547_R	AAAGTCCACCAAAATGTGCT
PrpoB_F	GATGATGTCAAAAATCAATTTTTG
PrpoB_R	AGATTGGGAAGATCTATAATCT
PftsH_F	AAAAAAGGCGTGCCCGGCGGAT
PftsH_R	CGGCTGAATTAAATCCAAGTTGAC
PompA9_F	ATTTCAGCAGCTCCGACAG
PompA9_R	AACGATTTTCATTGTGCATAATTTTG
PmurG_F	ATCAAATAAAGAATTTGCCCCTAAC
PmurG_R	ATAAAAGTGGATAGAAGAAAAGTCGT
PparC_F	GCCTTCTCTTTTTCCTTTTCCGAGT
PparC_R	TATCCGCAACCTTTTGATCACACTT
PhrcA_F	AAATCTCTGCCCGCATCAATCAATA
PhrcA_R	GCAATTCCTCCTGAAATTCACTGA
Pwcw_1705_F	GCAGACGACAGACCGGTTCG
Pwcw_1705_R	AGAGGCGATGGCGGAAGTGC
Pwcw_1731_F	TGTATCACAATCCATTGTTTATTTC
Pwcw_1731_R	AACTTCCGGAAATCCATGATTTG
PftsI_F	GGGCATCAAACGAGCCGTTG
PftsI_R	GGATTTATGTTTCTTGACGCACTC
PkatA_F	TCGCCTTTAAAAAATAGAAATAGAAATTCC
PkatA_R	TTCATCACAAAACTTCCTTAAAGTAAATTT
PsctR_F	CTTTTGTGCTGAGAGACAGCTTTC
PsctR_R	TAGAAAAGTGCGCAGCGACATG
Pwcw1215_F	TTAACAACAAGTAATAACAAGCAACTTGTTG
Pwcw1215_R	CCGCGAAAAGAAACGGTATACTC
Pwcw1924_F	TTCTTTACAGACCTTTAATTTCAAGATG
Pwcw1924_R	GAATCTTTGATTGCGAGGCAGA
PqueF_frag1_F	TTTCTTTATTTTAAAATTCGTTCTTTG
PqueF_frag1_R	CGATCTCTTTTCTCTTATCG
PqueF_frag2_F	GTGCAGGATTCAGTTTTAGG
PqueF_frag2_R	GTAACCAAACCAAACATCTTCT
PqueF_frag3_F	TTGATTTACATGTTTAAAAACCCCA
PqueF_frag3_R	TTGCACCATGCCTGCAATTTTAT
PqueF_frag4_F	TTGGAGTGTTTAGATATCTGGCT
PqueF_frag4_R	TTCTCTCAAAAATTGCCGACCAT
PftsY_frag1_F	TCCCAGAGCGGAACGCGTTTT
PftsY_frag1_R	GTGTGTGTTCATCTTTTCTTATTGTATC
PftsY_frag2_F	TAGATTTTAAGAATTTTAGTACCATTGG
PftsY_frag2_R	GGTGGAATAGGCATACCGTAC
PftsY_frag3_F	CAGATGCCTGAATTCCAAGGTCTG
PftsY_frag3_R	GTTTTGAAAAAGTTAAAAATGCCCTCTC
PftsY_frag4_F	CAGATTGGGATTTTTGCGGTAAATC
PftsY_frag4_R	GAAAAATTGCGTTCTCTTTTCAGTG
euo_short_triple_w/oT5_F	GACAAAAGAATTAAAATCGAATTTTTTATA
euo_short_triple_R	TGTAGAGGATATATTACATTCATGAG
nrdR_short_triple_w/oT5_F	CTTCTCATCCGAAGCTGGCAA
nrdR_short_triple_R	TAATCGCACTCCTTTTGGAGT
HrcA EMSA
PgroES1_F	CTGCCATCAAAAAATTCAGCAATC
PgroES1_R	CTAGCTAGCTAAACATCTGCTT
PgroES3_F	CCTATATCGTATGGCGGCTA
PgroES3_R	TTTAAGAGTTCAATGGATTTACGT
PhrcA_F	GCTGCTCAATTGGTCTATAAA
PhrcA_R	TTTCATTATAACAAGGGGTTTAAAA
PphoH_F	AAATAAACCTATTTAAGTCAATTGAT
PphoH_R	CATAACTTTTTGGGAATTTCAAGA
Pwcw1080_F	ATTTATAAAGAAACTTCTCTTGGA
Pwcw1080_R	TCCAAAAATTTTTATCCCTTGATT
T5_F	GGATCCAATTGTGAGCGGAT
hrcA_short_triple_R	CAATAGAAAATTAGCACTTTGG
nrdR_short_triple_R	TAATCGCACTCCTTTTGGAGT
