# Supplementary material for: Regulatory (pan-)genome of an obligate intracellular pathogen in the PVC superphylum
Source: ISME J. 2016 Mar 8;10(9):2129–44. doi: 10.1038/ismej.2016.23 (PMC4989314; doi:10.1038/ismej.2016.23)
Supplement: Supplementary Table S7 [file ismej201623x8.xls]

## Sheet: Feuil1
Table S7. Synthetic DNA used for the shift assay.
Synthetic DNA	Sequence (5'-3')
PqueF_wt	AAACTGCAGGGCCAATCTTTCATTGATTGTCCATTCATGGTCGGCAATTTTTGAGAGAATTTCTTTATTTTAAAATTCGTTCTTTGATAAAATTGCAGGCATGGTGCAAGTGCAGGATTCAGTTTTAGGAAAAAAGACGTTTTATAAGGATCGGTACGAGTCGACAAA
PqueF_6SNP	AAACTGCAGGGCCAATCTTTCATTGATTGTCCATTCATGGTCGGCAATTTTTGAGAGAATTTCTTTATTTTATTTTTCGTTGAATGATAAAATTGCAGGCATGGTGCAAGTGCAGGATTCAGTTTTAGGAAAAAAGACGTTTTATAAGGATCGGTACGAGTCGACAAA
PqueF_6SNP_internal	AAACTGCAGGGCCAATCTTTCATTGATTGTCCATTCATGGTCGGCAATTTTTGAGAGAATTTCTTTATTTTAAAAAAGCAACTTTGATAAAATTGCAGGCATGGTGCAAGTGCAGGATTCAGTTTTAGGAAAAAAGACGTTTTATAAGGATCGGTACGAGTCGACAAA
PqueF_8SNP	AAACTGCAGGGCCAATCTTTCATTGATTGTCCATTCATGGTCGGCAATTTTTGAGAGAATTTCTTTATTTTATTTATCGTTGAAAGATAAAATTGCAGGCATGGTGCAAGTGCAGGATTCAGTTTTAGGAAAAAAGACGTTTTATAAGGATCGGTACGAGTCGACAAA
PqueF_mut 3+4	AAACTGCAGGGCCAATCTTTCATTGATTGTCCATTCATGGTCGGCAATTTTTGAGAGAATTTCTTTATTTTAGGGTTCGTTCTTTGATAGGGTTGCAGGCATGGTGCAAGTGCAGGATTCAGTTTTAGGAAAAAAGACGTTTTATAAGGATCGGTACGAGTCGACAAA
PqueF_mut 1+2+3+4	AAACTGCAGGGCCAATCTTTCATTGATTGTCCATTCATGGTCGGCAAGGGTTGAGAGAAGGGCTTTATTTTAGGGTTCGTTCTTTGATAGGGTTGCAGGCATGGTGCAAGTGCAGGATTCAGTTTTAGGAAAAAAGACGTTTTATAAGGATCGGTACGAGTCGACAAA
PftsY_wt	TTTGTCGACTTATCTTACACAACTGAGACTTCCAATGGTACTAAAATTCTTAAAATCTAGTTTTGAAAAAGTTAAAAATGCCCTCTCCAAAACGCGTTCCGCTCTGGGAGAAAAATTGCGTTCTCTTTTCAGTGGAAAAATCGATGAAGAAACACTGGACTGCAGTTT
PftsY_mut 1	TTTGTCGACTTATCTTACACAACTGAGACTTCCAATGGTACTACCCTTCTTAAAATCTAGTTTTGAAAAAGTTAAAAATGCCCTCTCCAAAACGCGTTCCGCTCTGGGAGAAAAATTGCGTTCTCTTTTCAGTGGAAAAATCGATGAAGAAACACTGGACTGCAGTTT
PftsY_mut 2	TTTGTCGACTTATCTTACACAACTGAGACTTCCAATGGTACTAAAATTCTTCCCATCTAGTTTTGAAAAAGTTAAAAATGCCCTCTCCAAAACGCGTTCCGCTCTGGGAGAAAAATTGCGTTCTCTTTTCAGTGGAAAAATCGATGAAGAAACACTGGACTGCAGTTT
PftsY_mut 1+2	TTTGTCGACTTATCTTACACAACTGAGACTTCCAATGGTACTACCCTTCTTCCCATCTAGTTTTGAAAAAGTTAAAAATGCCCTCTCCAAAACGCGTTCCGCTCTGGGAGAAAAATTGCGTTCTCTTTTCAGTGGAAAAATCGATGAAGAAACACTGGACTGCAGTTT
Pndh_wt	TTTGTCGACACCCCCTTTCCTTTTCAGAAATCCATCAACTCGTCGAACAATTTTAATCTGGATTTTTAAAATCATTTTTAATTATATAAACAAGATATGAGCAAACCTAAAGTCATTATTATTGGAGGCGGTTTTGGCGGGATCAACGCTGCCCGCGAACTGCAGTTT
Pndh_mut 2+3+4	TTTGTCGACACCCCCTTTCCTTTTCAGAAATCCATCAACTCGTCGAACAACCCTAATCTGGACCCTTAAAATCATCCCTAATTATATAAACAAGATATGAGCAAACCTAAAGTCATTATTATTGGAGGCGGTTTTGGCGGGATCAACGCTGCCCGCGAACTGCAGTTT
Pndh_mut 1+2+3+4	TTTGTCGACACCCCCTTTCCTTTTCAGCCCTCCATCAACTCGTCGAACAACCCTAATCTGGACCCTTAAAATCATCCCTAATTATATAAACAAGATATGAGCAAACCTAAAGTCATTATTATTGGAGGCGGTTTTGGCGGGATCAACGCTGCCCGCGAACTGCAGTTT
