# Supplementary material for: Regulatory (pan-)genome of an obligate intracellular pathogen in the PVC superphylum
Source: ISME J. 2016 Mar 8;10(9):2129–44. doi: 10.1038/ismej.2016.23 (PMC4989314; doi:10.1038/ismej.2016.23)
Supplement: Supplementary Table S8 [file ismej201623x9.xls]

## Sheet: Sheet1
Supplementary Table 8. ChIP-Seq detailed information
ChIP sample	Library NAME	anti-serum	hpi	Serum	Tot reads Number	Aligned reads	Lost reads	Percentage of Aligned reads	Percentage of unmapped reads
AtoC	GHA368	wcw_1572	Ebs	M	5851147	5129247	721900	87.6622	12.3378
DnaA1	GHA330	wcw_0277	24h	M	2530859	105482	2425377	4.16783	95.8322
DnaA3	GHA331	wcw_1006	72h	M	4733331	1199531	3533800	25.3422	74.6578
Euo	GHA338	wcw_1683	72h	pM	5531654	1370135	4077963	24.769	73.7205
Euo	GHA335	wcw_1683	8h	R	5662933	234831	5412082	4.14681	95.5703
Euo	GHA321	wcw_1683	72h	R	5510265	4922942	587323	89.3413	10.6587
HrcA	GHA318	wcw_1636	72h	R	3418247	886560	2531687	25.9361	74.0639
NrdR	GHA367	wcw_1751	EBs	R	6474609	1452417	5022192	22.4325	77.5675
ParB	GHA342	wcw_1710	EBs	R	8462261	7702902	759359	91.0265	8.97348
PhoB	GHA364	wcw_0128	EBs	R	7277936	7183317	94619	98.6999	1.30008
Wcw_1223	GHA337	wcw_1223	72h	pM	10293402	1546698	8746704	15.0261	84.9739
Wcw_1223	GHA237	wcw_1223	60h	M	17458602	2289893	15168709	13.1161	86.8839
Wcw_1671	GHA365	wcw_1671	EBs	R	7196583	6403982	792601	88.9864	11.0136
